# Supplementary material for: Tetra-μ-aqua-octaaqua­bis(μ-4-chloro­pyridine-2,6-dicarboxyl­ato)bis­(4-chloro­pyridine-2,6-dicarboxyl­ato)tri­cobalt(II)disodium(I) bis­[triaqua­bis(4-chloro­pyridine-2,6-dicarboxyl­ato)cobalt(II)] hexa­hydrate
Source: Acta Crystallogr Sect E Struct Rep Online. 2007 Dec 21;64(Pt 1):m262–3. doi: 10.1107/S1600536807067141 (PMC2915174; doi:10.1107/S1600536807067141)
Supplement: Supplementary file 1 [file e-64-0m262-sup1.cif]

##############################################################################
###                                                                        ###
###        Electronic paper (Acta Crystallographica Section E)             ###
###                                                                        ###
##############################################################################
#                                                                            #
# This CIF contains the data in a paper accepted for publication in Acta     #
# Crystallographica Section E. It conforms to the requirements of Notes      #
# for Authors for Section E, and has been peer reviewed under the auspices   #
# of the IUCr Commission on Journals.                                        #
#                                                                            #
# Full details of the Crystallographic Information File format               #
# are given in the paper "The Crystallographic Information File (CIF):       #
# a New Standard Archive File for Crystallography" by S. R. Hall, F. H.      #
# Allen and I. D. Brown [Acta Cryst. (1991), A47, 655-685].                  #
#                                                                            #
# The current version of the core CIF dictionary is obtainable from          #
# ftp://ftp.iucr.org/pub/cif_core.dic. The current version number is 2.1.    #
#                                                                            #
# Software is freely available for graphical display of the structure(s) in  #
# this CIF.  For information consult the CIF home page http://www.iucr.org/  #
# cif/home.html                                                              #
#                                                                            #
##############################################################################
                                             
data_I
_audit_creation_method     SHELXL-97
_chemical_name_systematic
;
tetra-\m-aqua-octaaquabis(\m-4-chloropyridine-2,6-dicarboxylato)bis(4-
chloropyridine-2,6-dicarboxylato)tricobalt(III)disodium(I)
bis[triaquabis(4-chloropyridine-2,6-dicarboxylato)cobalt(II)] hexahydrate
;
_chemical_name_common     ?
_chemical_formula_moiety
                      'C28 H32 Cl4 Co3 N4 Na2 O28, 2(C7 H8 Cl Co N O7), 6(H2 O)'
_chemical_formula_sum     'C42 H60 Cl6 Co5 N6 Na2 O48'
_chemical_formula_iupac
;
[Co3 Na2 (C7 H2 Cl N O4)4 (H2 O)12] [Co (C7 H2 Cl N O4) (H2 O)3]2, 6H2 O
;
_chemical_formula_weight     1970.29
_chemical_melting_point     ?
_symmetry_cell_setting     triclinic
_symmetry_space_group_name_H-M     'P -1'
_symmetry_space_group_name_Hall     '-P 1'
loop_
    _symmetry_equiv_pos_as_xyz
    'x, y, z'
    '-x, -y, -z'
_cell_length_a     9.1539(18)
_cell_length_b     14.475(3)
_cell_length_c     15.476(3)
_cell_angle_alpha     62.54(3)
_cell_angle_beta     83.32(3)
_cell_angle_gamma     80.19(3)
_cell_volume     1791.4(6)
_cell_formula_units_Z     1
_cell_measurement_reflns_used     5409
_cell_measurement_theta_min     3.6658
_cell_measurement_theta_max     26.3607
_cell_measurement_temperature     153(2)
_exptl_crystal_description     'rod'
_exptl_crystal_colour     'purple'
_exptl_crystal_size_max     0.34
_exptl_crystal_size_mid     0.19
_exptl_crystal_size_min     0.11
_exptl_crystal_density_diffrn     1.826
_exptl_crystal_density_meas     ?
_exptl_crystal_density_method     'not measured'
_exptl_crystal_F_000     997
_exptl_absorpt_coefficient_mu     1.482
_exptl_absorpt_correction_type     multi-scan
_exptl_absorpt_process_details     '(REQAB; Rigaku/MSC 2006)'
_exptl_absorpt_correction_T_min     0.6327
_exptl_absorpt_correction_T_max     0.8540
_exptl_special_details
;
 ?
;
_diffrn_ambient_temperature     153(2)
_diffrn_radiation_type     MoK\a
_diffrn_radiation_wavelength     0.71073
_diffrn_radiation_source     'Sealed Tube'
_diffrn_radiation_monochromator     'Graphite Monochromator'
_diffrn_measurement_device
;
Rigaku Mercury CCD
;
_diffrn_measurement_method     'omega'
_diffrn_detector_area_resol_mean     14.6306
_diffrn_reflns_number     12735
_diffrn_reflns_av_R_equivalents     0.0240
_diffrn_reflns_av_sigmaI/netI     0.0471
_diffrn_reflns_theta_min     3.20
_diffrn_reflns_theta_max     25.45
_diffrn_reflns_theta_full     25.45
_diffrn_measured_fraction_theta_max     0.984
_diffrn_measured_fraction_theta_full     0.984
_diffrn_reflns_limit_h_min     -11
_diffrn_reflns_limit_h_max     11
_diffrn_reflns_limit_k_min     -15
_diffrn_reflns_limit_k_max     17
_diffrn_reflns_limit_l_min     -16
_diffrn_reflns_limit_l_max     18
_diffrn_reflns_reduction_process     'Lp corrections applied'
_diffrn_standards_number     0
_diffrn_standards_interval_count     ?
_diffrn_standards_interval_time     ?
_diffrn_standards_decay_%     0
_refine_special_details
;
 Refinement of F^2^ against ALL reflections.  The weighted R-factor wR and
 goodness of fit S are based on F^2^, conventional R-factors R are based
 on F, with F set to zero for negative F^2^. The threshold expression of
 F^2^ > 2sigma(F^2^) is used only for calculating R-factors(gt) etc. and is
 not relevant to the choice of reflections for refinement.  R-factors based
 on F^2^ are statistically about twice as large as those based on F, and R-
 factors based on ALL data will be even larger.
;
_reflns_number_total     6520
_reflns_number_gt     5060
_reflns_threshold_expression     I>2\s(I)
_refine_ls_structure_factor_coef     Fsqd
_refine_ls_matrix_type     full
_refine_ls_R_factor_all     0.0510
_refine_ls_R_factor_gt     0.0337
_refine_ls_wR_factor_gt     0.0765
_refine_ls_wR_factor_ref     0.0856
_refine_ls_goodness_of_fit_ref     1.041
_refine_ls_restrained_S_all     1.041
_refine_ls_number_reflns     6520
_refine_ls_number_parameters     583
_refine_ls_number_restraints     24
_refine_ls_hydrogen_treatment     mixed
_refine_ls_weighting_scheme     calc
_refine_ls_weighting_details
         'calc w=1/[\s^2^(Fo^2^)+(0.0467P)^2^+0.1717P] where P=(Fo^2^+2Fc^2^)/3'
_atom_sites_solution_hydrogens     geom
_atom_sites_solution_primary     direct
_atom_sites_solution_secondary     difmap
_refine_ls_shift/su_max     0.001
_refine_ls_shift/su_mean     <0.001
_refine_diff_density_max     0.576
_refine_diff_density_min     -0.383
_refine_ls_extinction_method     none
_refine_ls_extinction_coef     ?
loop_
    _atom_type_symbol
    _atom_type_description
    _atom_type_scat_dispersion_real
    _atom_type_scat_dispersion_imag
    _atom_type_scat_source
    'C' 'C' 0.0033 0.0016
                         'International Tables Vol C Tables 4.2.6.8 and 6.1.1.4'
    'H' 'H' 0.0000 0.0000
                         'International Tables Vol C Tables 4.2.6.8 and 6.1.1.4'
    'N' 'N' 0.0061 0.0033
                         'International Tables Vol C Tables 4.2.6.8 and 6.1.1.4'
    'O' 'O' 0.0106 0.0060
                         'International Tables Vol C Tables 4.2.6.8 and 6.1.1.4'
    'Cl' 'Cl' 0.1484 0.1585
                         'International Tables Vol C Tables 4.2.6.8 and 6.1.1.4'
    'Co' 'Co' 0.3494 0.9721
                         'International Tables Vol C Tables 4.2.6.8 and 6.1.1.4'
    'Na' 'Na' 0.0362 0.0249
                         'International Tables Vol C Tables 4.2.6.8 and 6.1.1.4'
_computing_data_collection     'CrystalClear (Rigaku/MSC, 2006)'
_computing_cell_refinement     'CrystalClear (Rigaku/MSC, 2006)'
_computing_data_reduction     'CrystalClear (Rigaku/MSC, 2006)'
_computing_structure_solution     'SHELXTL (Bruker, 2000)'
_computing_structure_refinement     'SHELXTL (Bruker, 2000)'
_computing_molecular_graphics     'SHELXTL (Bruker, 2000)'
_computing_publication_material     'SHELXTL (Bruker, 2000)'
loop_
    _atom_site_type_symbol
    _atom_site_label
    _atom_site_fract_x
    _atom_site_fract_y
    _atom_site_fract_z
    _atom_site_U_iso_or_equiv
    _atom_site_adp_type
    _atom_site_calc_flag
    _atom_site_refinement_flags
    _atom_site_occupancy
    _atom_site_disorder_assembly
    _atom_site_disorder_group
    Co Co1 0.27302(4) 0.83775(3) 0.19235(3) 0.01340(10) Uani d . 1 . .
    Cl Cl1 0.34541(10) 0.46841(7) 0.63440(6) 0.0316(2) Uani d . 1 . .
    Cl Cl2 0.21294(9) 1.22256(6) -0.24098(6) 0.02708(19) Uani d . 1 . .
    N N1 0.3011(3) 0.71984(18) 0.32895(18) 0.0138(5) Uani d . 1 . .
    N N2 0.2483(3) 0.95501(18) 0.05598(18) 0.0138(5) Uani d . 1 . .
    O O1 0.1696(2) 0.71166(16) 0.19327(16) 0.0188(5) Uani d . 1 . .
    O O2 0.3910(2) 0.90072(16) 0.26077(16) 0.0186(5) Uani d . 1 . .
    O O3 0.1353(2) 0.54304(16) 0.28689(17) 0.0220(5) Uani d . 1 . .
    O O4 0.4945(2) 0.86338(17) 0.39863(16) 0.0230(5) Uani d . 1 . .
    O O5 0.0749(2) 0.93466(16) 0.20562(16) 0.0194(5) Uani d . 1 . .
    O O6 0.4625(2) 0.80119(15) 0.11290(15) 0.0169(4) Uani d . 1 . .
    O O7 -0.0654(2) 1.08848(16) 0.12304(16) 0.0203(5) Uani d . 1 . .
    O O8 0.5652(2) 0.85418(16) -0.03851(16) 0.0210(5) Uani d . 1 . .
    C C1 0.1770(3) 0.6265(2) 0.2730(2) 0.0163(6) Uani d . 1 . .
    C C2 0.2456(3) 0.6301(2) 0.3554(2) 0.0165(6) Uani d . 1 . .
    C C3 0.2570(4) 0.5501(2) 0.4498(2) 0.0212(7) Uani d . 1 . .
    H H3 0.2162 0.4861 0.4693 0.025 Uiso calc R 1 . .
    C C4 0.3296(3) 0.5654(2) 0.5155(2) 0.0203(7) Uani d . 1 . .
    C C5 0.3905(3) 0.6572(2) 0.4871(2) 0.0185(7) Uani d . 1 . .
    H H5 0.4434 0.6669 0.5317 0.022 Uiso calc R 1 . .
    C C6 0.3722(3) 0.7337(2) 0.3927(2) 0.0151(6) Uani d . 1 . .
    C C7 0.4242(3) 0.8415(2) 0.3475(2) 0.0156(6) Uani d . 1 . .
    C C8 0.0404(3) 1.0182(2) 0.1294(2) 0.0151(6) Uani d . 1 . .
    C C9 0.1373(3) 1.0341(2) 0.0390(2) 0.0143(6) Uani d . 1 . .
    C C10 0.1218(3) 1.1194(2) -0.0532(2) 0.0159(6) Uani d . 1 . .
    H H10 0.0435 1.1768 -0.0658 0.019 Uiso calc R 1 . .
    C C11 0.2245(3) 1.1174(2) -0.1258(2) 0.0165(6) Uani d . 1 . .
    C C12 0.3385(3) 1.0352(2) -0.1082(2) 0.0165(6) Uani d . 1 . .
    H H12 0.4085 1.0340 -0.1590 0.020 Uiso calc R 1 . .
    C C13 0.3468(3) 0.9550(2) -0.0140(2) 0.0144(6) Uani d . 1 . .
    C C14 0.4697(3) 0.8627(2) 0.0210(2) 0.0153(6) Uani d . 1 . .
    Co Co3 0.67155(4) 0.11941(3) 0.36043(3) 0.01259(10) Uani d . 1 . .
    Cl Cl3 1.12718(10) 0.29703(7) 0.52031(6) 0.0343(2) Uani d . 1 . .
    N N3 0.8057(2) 0.17914(18) 0.41349(18) 0.0125(5) Uani d . 1 . .
    O O9 0.7150(2) -0.00397(15) 0.50786(15) 0.0156(4) Uani d . 1 . .
    O O10 0.6749(2) 0.27965(16) 0.24966(15) 0.0164(4) Uani d . 1 . .
    O O11 0.8694(2) -0.05463(16) 0.62997(16) 0.0185(5) Uani d . 1 . .
    O O12 0.8157(2) 0.41056(16) 0.19307(16) 0.0195(5) Uani d . 1 . .
    O O13 0.4629(2) 0.16346(16) 0.42191(16) 0.0165(4) Uani d D 1 . .
    H H13A 0.395(3) 0.124(2) 0.432(3) 0.025 Uiso d D 1 . .
    H H13B 0.477(4) 0.159(3) 0.4786(17) 0.025 Uiso d D 1 . .
    O O14 0.8596(2) 0.06266(18) 0.30523(17) 0.0208(5) Uani d D 1 . .
    H H14A 0.950(2) 0.061(3) 0.320(3) 0.031 Uiso d D 1 . .
    H H14B 0.870(4) 0.074(3) 0.2449(16) 0.031 Uiso d D 1 . .
    O O15 0.5546(2) 0.06640(18) 0.29292(17) 0.0225(5) Uani d D 1 . .
    H H15A 0.477(3) 0.103(3) 0.263(3) 0.034 Uiso d D 1 . .
    H H15B 0.538(4) 0.0025(17) 0.326(3) 0.034 Uiso d D 1 . .
    C C15 0.8112(3) 0.0107(2) 0.5519(2) 0.0144(6) Uani d . 1 . .
    C C16 0.8614(3) 0.1193(2) 0.5014(2) 0.0135(6) Uani d . 1 . .
    C C17 0.9592(3) 0.1542(2) 0.5388(2) 0.0177(6) Uani d . 1 . .
    H H17 0.9956 0.1127 0.6031 0.021 Uiso calc R 1 . .
    C C18 1.0013(3) 0.2528(2) 0.4775(2) 0.0177(7) Uani d . 1 . .
    C C19 0.9472(3) 0.3142(2) 0.3847(2) 0.0181(7) Uani d . 1 . .
    H H19 0.9778 0.3818 0.3430 0.022 Uiso calc R 1 . .
    C C20 0.8469(3) 0.2737(2) 0.3550(2) 0.0146(6) Uani d . 1 . .
    C C21 0.7745(3) 0.3273(2) 0.2569(2) 0.0138(6) Uani d . 1 . .
    Co Co2 0.5000 0.5000 0.0000 0.01317(13) Uani d S 1 . .
    O O16 0.7253(2) 0.51517(17) 0.00124(16) 0.0170(4) Uani d D 1 . .
    H H16A 0.758(4) 0.477(2) 0.0607(16) 0.025 Uiso d D 1 . .
    H H16B 0.778(4) 0.497(3) -0.037(2) 0.025 Uiso d D 1 . .
    O O17 0.4626(2) 0.66360(16) -0.08005(16) 0.0156(4) Uani d D 1 . .
    H H17A 0.424(4) 0.674(3) -0.1328(18) 0.023 Uiso d D 1 . .
    H H17B 0.394(3) 0.689(3) -0.051(2) 0.023 Uiso d D 1 . .
    O O18 0.4605(2) 0.51588(17) 0.12724(16) 0.0203(5) Uani d D 1 . .
    H H18A 0.528(3) 0.540(3) 0.142(3) 0.030 Uiso d D 1 . .
    H H18B 0.439(4) 0.464(2) 0.1846(18) 0.030 Uiso d D 1 . .
    Na Na1 0.69526(12) 0.70953(9) -0.05481(9) 0.0185(3) Uani d . 1 . .
    O O19 0.6582(3) 0.63560(18) 0.12553(18) 0.0242(5) Uani d D 1 . .
    H H19A 0.740(3) 0.621(3) 0.154(3) 0.036 Uiso d D 1 . .
    H H19B 0.614(4) 0.686(2) 0.137(3) 0.036 Uiso d D 1 . .
    O O20 0.2393(2) 0.73840(18) -0.99731(17) 0.0240(5) Uani d D 1 . .
    H H20A 0.183(4) 0.795(2) -1.031(3) 0.036 Uiso d D 1 . .
    H H20B 0.225(4) 0.724(3) -0.9359(16) 0.036 Uiso d D 1 . .
    O O21 0.0629(3) 0.52400(19) -0.87565(18) 0.0259(5) Uani d D 1 . .
    H H21A 0.083(4) 0.538(3) -0.830(2) 0.039 Uiso d D 1 . .
    H H21B 0.001(4) 0.479(3) -0.845(3) 0.039 Uiso d D 1 . .
    O O22 0.9464(3) 0.6958(2) -0.0502(2) 0.0404(7) Uani d D 1 . .
    H H22A 0.994(5) 0.749(3) -0.084(3) 0.061 Uiso d D 1 . .
    H H22B 0.997(5) 0.650(3) 0.000(2) 0.061 Uiso d D 1 . .
    O O23 0.3333(6) 0.3650(4) -0.7100(4) 0.0199(11) Uani d PD 0.50 . .
    H H23A 0.376(4) 0.311(2) -0.661(2) 0.030 Uiso d D 1 . .
    H H23B 0.278(4) 0.398(3) -0.680(3) 0.030 Uiso d D 1 . .
    O O23' 0.3847(7) 0.3859(5) -0.6866(5) 0.0347(14) Uani d P 0.50 . .
    O O24 0.7164(5) 0.7828(4) -0.2286(3) 0.0232(10) Uani d PD 0.50 . .
    H H24A 0.766(4) 0.833(2) -0.270(3) 0.035 Uiso d D 1 . .
    H H24B 0.685(6) 0.826(4) -0.203(4) 0.035 Uiso d D 1 . .
    O O24' 0.7025(6) 0.8604(4) -0.2068(4) 0.0271(12) Uani d P 0.50 . .
loop_
    _atom_site_aniso_label
    _atom_site_aniso_U_11
    _atom_site_aniso_U_22
    _atom_site_aniso_U_33
    _atom_site_aniso_U_12
    _atom_site_aniso_U_13
    _atom_site_aniso_U_23
    Co1 0.01611(19) 0.0112(2) 0.0106(2) -0.00180(15) -0.00031(15) -0.00306(16)
    Cl1 0.0474(5) 0.0228(4) 0.0135(4) -0.0051(4) -0.0029(4) 0.0016(3)
    Cl2 0.0288(4) 0.0243(4) 0.0135(4) -0.0013(3) -0.0002(3) 0.0029(3)
    N1 0.0164(12) 0.0101(12) 0.0146(14) -0.0010(9) 0.0002(10) -0.0056(10)
    N2 0.0147(11) 0.0126(13) 0.0147(14) -0.0022(9) -0.0016(10) -0.0063(10)
    O1 0.0228(11) 0.0158(11) 0.0169(12) -0.0044(8) -0.0016(9) -0.0059(9)
    O2 0.0230(10) 0.0168(11) 0.0157(12) -0.0073(9) -0.0009(9) -0.0056(9)
    O3 0.0290(11) 0.0156(11) 0.0225(13) -0.0086(9) -0.0014(10) -0.0074(9)
    O4 0.0306(12) 0.0241(12) 0.0176(12) -0.0115(9) -0.0010(10) -0.0096(10)
    O5 0.0193(10) 0.0170(11) 0.0159(12) 0.0027(8) 0.0021(9) -0.0047(9)
    O6 0.0172(10) 0.0153(11) 0.0144(12) -0.0004(8) 0.0011(8) -0.0046(9)
    O7 0.0197(10) 0.0205(12) 0.0151(12) 0.0059(9) -0.0005(9) -0.0062(9)
    O8 0.0194(10) 0.0206(12) 0.0209(13) -0.0007(9) 0.0062(9) -0.0099(10)
    C1 0.0173(14) 0.0166(16) 0.0170(17) -0.0027(12) 0.0009(12) -0.0095(13)
    C2 0.0210(14) 0.0129(15) 0.0161(17) -0.0028(11) 0.0012(12) -0.0073(12)
    C3 0.0330(17) 0.0128(16) 0.0166(17) -0.0070(13) 0.0004(14) -0.0046(13)
    C4 0.0292(16) 0.0146(16) 0.0104(16) -0.0008(12) 0.0014(13) -0.0012(13)
    C5 0.0214(15) 0.0188(16) 0.0153(17) -0.0029(12) 0.0000(13) -0.0078(13)
    C6 0.0184(14) 0.0167(16) 0.0112(15) -0.0025(11) 0.0007(12) -0.0075(12)
    C7 0.0173(14) 0.0160(16) 0.0149(17) -0.0039(11) 0.0032(12) -0.0085(13)
    C8 0.0162(14) 0.0160(15) 0.0141(16) -0.0026(12) -0.0018(12) -0.0071(13)
    C9 0.0157(14) 0.0146(15) 0.0134(16) -0.0039(11) -0.0012(12) -0.0064(12)
    C10 0.0169(14) 0.0134(15) 0.0162(16) -0.0020(11) -0.0013(12) -0.0057(12)
    C11 0.0189(14) 0.0152(15) 0.0110(16) -0.0076(12) -0.0027(12) 0.0001(12)
    C12 0.0153(14) 0.0197(16) 0.0144(16) -0.0070(12) 0.0023(12) -0.0066(13)
    C13 0.0140(13) 0.0168(15) 0.0161(16) -0.0036(11) 0.0006(12) -0.0104(13)
    C14 0.0141(13) 0.0162(16) 0.0167(17) -0.0028(11) -0.0008(12) -0.0081(13)
    Co3 0.01322(19) 0.0124(2) 0.0116(2) -0.00269(14) -0.00176(15) -0.00440(16)
    Cl3 0.0461(5) 0.0309(5) 0.0254(5) -0.0225(4) -0.0155(4) -0.0033(4)
    N3 0.0096(11) 0.0129(12) 0.0136(13) 0.0003(9) -0.0001(9) -0.0055(10)
    O9 0.0152(10) 0.0157(11) 0.0147(11) -0.0038(8) -0.0029(8) -0.0047(9)
    O10 0.0165(10) 0.0153(11) 0.0153(11) -0.0036(8) -0.0033(8) -0.0040(9)
    O11 0.0189(10) 0.0166(11) 0.0148(12) -0.0026(8) -0.0051(9) -0.0016(9)
    O12 0.0219(10) 0.0173(11) 0.0140(12) -0.0070(9) -0.0028(9) -0.0007(9)
    O13 0.0151(10) 0.0163(11) 0.0160(12) -0.0039(8) -0.0001(9) -0.0050(9)
    O14 0.0167(10) 0.0305(13) 0.0165(12) 0.0007(9) -0.0026(9) -0.0125(10)
    O15 0.0251(11) 0.0213(13) 0.0236(13) -0.0082(10) -0.0036(10) -0.0098(10)
    C15 0.0167(13) 0.0134(15) 0.0121(16) -0.0013(11) 0.0009(12) -0.0055(12)
    C16 0.0109(13) 0.0156(15) 0.0132(16) -0.0012(11) -0.0008(11) -0.0059(12)
    C17 0.0194(14) 0.0175(16) 0.0140(16) -0.0033(12) -0.0036(12) -0.0044(13)
    C18 0.0194(14) 0.0188(16) 0.0172(17) -0.0078(12) -0.0032(12) -0.0076(13)
    C19 0.0202(15) 0.0144(15) 0.0191(17) -0.0058(12) -0.0017(13) -0.0056(13)
    C20 0.0141(13) 0.0139(15) 0.0125(16) -0.0019(11) -0.0001(11) -0.0033(12)
    C21 0.0135(13) 0.0143(15) 0.0137(16) -0.0014(11) -0.0005(12) -0.0065(12)
    Co2 0.0134(3) 0.0121(3) 0.0124(3) -0.0013(2) -0.0015(2) -0.0041(2)
    O16 0.0163(10) 0.0193(12) 0.0137(12) -0.0009(8) -0.0021(9) -0.0062(9)
    O17 0.0171(10) 0.0149(11) 0.0134(12) 0.0013(8) -0.0037(9) -0.0058(9)
    O18 0.0285(12) 0.0184(12) 0.0125(12) -0.0052(9) 0.0003(10) -0.0054(9)
    Na1 0.0182(6) 0.0175(6) 0.0186(7) -0.0023(5) -0.0006(5) -0.0072(5)
    O19 0.0289(12) 0.0181(12) 0.0245(14) 0.0041(10) -0.0058(10) -0.0101(10)
    O20 0.0261(12) 0.0253(13) 0.0157(12) 0.0068(9) -0.0024(10) -0.0081(10)
    O21 0.0260(12) 0.0349(14) 0.0227(14) -0.0129(10) 0.0017(10) -0.0155(11)
    O22 0.0240(13) 0.0384(17) 0.0504(19) -0.0080(11) -0.0110(12) -0.0095(14)
    O23 0.023(3) 0.016(3) 0.019(3) 0.003(2) -0.001(2) -0.008(2)
    O23' 0.035(3) 0.022(3) 0.035(4) -0.001(2) 0.011(3) -0.006(3)
    O24 0.024(2) 0.028(3) 0.018(3) -0.012(2) 0.0065(19) -0.009(2)
    O24' 0.027(3) 0.027(3) 0.020(3) -0.005(2) 0.005(2) -0.006(2)
_geom_special_details
;
 All esds (except the esd in the dihedral angle between two l.s. planes)
 are estimated using the full covariance matrix.  The cell esds are taken
 into account individually in the estimation of esds in distances, angles
 and torsion angles; correlations between esds in cell parameters are only
 used when they are defined by crystal symmetry.  An approximate (isotropic)
 treatment of cell esds is used for estimating esds involving l.s. planes.
;
loop_
    _geom_bond_atom_site_label_1
    _geom_bond_atom_site_label_2
    _geom_bond_site_symmetry_2
    _geom_bond_distance
    _geom_bond_publ_flag
    Co1 N2 . 2.016(3) ?
    Co1 N1 . 2.024(3) ?
    Co1 O6 . 2.143(2) ?
    Co1 O2 . 2.147(2) ?
    Co1 O5 . 2.147(2) ?
    Co1 O1 . 2.188(2) ?
    Cl1 C4 . 1.729(3) ?
    Cl2 C11 . 1.730(3) ?
    N1 C2 . 1.341(4) ?
    N1 C6 . 1.347(4) ?
    N2 C13 . 1.326(4) ?
    N2 C9 . 1.341(4) ?
    O1 C1 . 1.279(4) ?
    O2 C7 . 1.255(4) ?
    O3 C1 . 1.244(4) ?
    O4 C7 . 1.248(4) ?
    O5 C8 . 1.263(4) ?
    O6 C14 . 1.285(4) ?
    O7 C8 . 1.256(4) ?
    O8 C14 . 1.228(4) ?
    O8 Na1 . 2.331(3) ?
    C1 C2 . 1.511(4) ?
    C2 C3 . 1.386(4) ?
    C3 C4 . 1.392(5) ?
    C3 H3 . 0.9600 ?
    C4 C5 . 1.388(4) ?
    C5 C6 . 1.375(4) ?
    C5 H5 . 0.9600 ?
    C6 C7 . 1.523(4) ?
    C8 C9 . 1.510(4) ?
    C9 C10 . 1.394(4) ?
    C10 C11 . 1.386(4) ?
    C10 H10 . 0.9600 ?
    C11 C12 . 1.387(4) ?
    C12 C13 . 1.383(4) ?
    C12 H12 . 0.9600 ?
    C13 C14 . 1.519(4) ?
    Co3 O15 . 2.026(2) ?
    Co3 N3 . 2.045(2) ?
    Co3 O14 . 2.047(2) ?
    Co3 O10 . 2.160(2) ?
    Co3 O13 . 2.164(2) ?
    Co3 O9 . 2.183(2) ?
    Cl3 C18 . 1.732(3) ?
    N3 C16 . 1.337(4) ?
    N3 C20 . 1.337(4) ?
    O9 C15 . 1.273(4) ?
    O10 C21 . 1.276(3) ?
    O11 C15 . 1.250(4) ?
    O12 C21 . 1.241(3) ?
    O13 H13A . 0.869(18) ?
    O13 H13B . 0.873(19) ?
    O14 H14A . 0.879(19) ?
    O14 H14B . 0.866(19) ?
    O15 H15A . 0.854(19) ?
    O15 H15B . 0.858(19) ?
    C15 C16 . 1.524(4) ?
    C16 C17 . 1.391(4) ?
    C17 C18 . 1.392(4) ?
    C17 H17 . 0.9600 ?
    C18 C19 . 1.391(4) ?
    C19 C20 . 1.388(4) ?
    C19 H19 . 0.9600 ?
    C20 C21 . 1.523(4) ?
    Co2 O18 2_665 2.070(2) ?
    Co2 O18 . 2.070(2) ?
    Co2 O17 . 2.092(2) ?
    Co2 O17 2_665 2.092(2) ?
    Co2 O16 2_665 2.114(2) ?
    Co2 O16 . 2.114(2) ?
    Co2 Na1 2_665 3.4979(15) ?
    Co2 Na1 . 3.4979(15) ?
    O16 Na1 . 2.507(3) ?
    O16 H16A . 0.884(19) ?
    O16 H16B . 0.833(19) ?
    O17 Na1 . 2.459(2) ?
    O17 H17A . 0.866(19) ?
    O17 H17B . 0.855(18) ?
    O18 H18A . 0.862(19) ?
    O18 H18B . 0.883(19) ?
    Na1 O22 . 2.280(3) ?
    Na1 O24' . 2.362(6) ?
    Na1 O24 . 2.390(5) ?
    Na1 O19 . 2.490(3) ?
    Na1 H24B . 2.13(6) ?
    O19 H19A . 0.852(19) ?
    O19 H19B . 0.861(19) ?
    O20 H20A . 0.857(19) ?
    O20 H20B . 0.872(19) ?
    O21 H21A . 0.862(19) ?
    O21 H21B . 0.860(19) ?
    O22 H22A . 0.872(19) ?
    O22 H22B . 0.87(2) ?
    O23 O23' . 0.795(7) ?
    O23 H23A . 0.872(19) ?
    O23 H23B . 0.877(19) ?
    O23' H23A . 0.98(3) ?
    O23' H23B . 0.97(3) ?
    O24 O24' . 1.297(7) ?
    O24 H24A . 0.874(18) ?
    O24 H24B . 0.88(2) ?
    O24' H24A . 1.27(4) ?
    O24' H24B . 0.52(4) ?
loop_
    _geom_angle_atom_site_label_1
    _geom_angle_atom_site_label_2
    _geom_angle_atom_site_label_3
    _geom_angle_site_symmetry_1
    _geom_angle_site_symmetry_3
    _geom_angle
    _geom_angle_publ_flag
    N2 Co1 N1 . . 179.17(9) ?
    N2 Co1 O6 . . 76.81(9) ?
    N1 Co1 O6 . . 102.47(9) ?
    N2 Co1 O2 . . 103.45(9) ?
    N1 Co1 O2 . . 76.18(9) ?
    O6 Co1 O2 . . 95.69(8) ?
    N2 Co1 O5 . . 76.44(10) ?
    N1 Co1 O5 . . 104.26(10) ?
    O6 Co1 O5 . . 153.20(8) ?
    O2 Co1 O5 . . 88.90(9) ?
    N2 Co1 O1 . . 104.41(9) ?
    N1 Co1 O1 . . 75.95(9) ?
    O6 Co1 O1 . . 89.72(8) ?
    O2 Co1 O1 . . 152.13(8) ?
    O5 Co1 O1 . . 98.48(8) ?
    C2 N1 C6 . . 121.0(3) ?
    C2 N1 Co1 . . 119.6(2) ?
    C6 N1 Co1 . . 119.39(19) ?
    C13 N2 C9 . . 121.4(3) ?
    C13 N2 Co1 . . 119.1(2) ?
    C9 N2 Co1 . . 119.4(2) ?
    C1 O1 Co1 . . 115.42(19) ?
    C7 O2 Co1 . . 116.71(18) ?
    C8 O5 Co1 . . 115.56(18) ?
    C14 O6 Co1 . . 115.74(19) ?
    C14 O8 Na1 . . 132.80(19) ?
    O3 C1 O1 . . 125.9(3) ?
    O3 C1 C2 . . 118.8(3) ?
    O1 C1 C2 . . 115.2(2) ?
    N1 C2 C3 . . 120.8(3) ?
    N1 C2 C1 . . 113.5(3) ?
    C3 C2 C1 . . 125.7(3) ?
    C2 C3 C4 . . 117.9(3) ?
    C2 C3 H3 . . 121.1 ?
    C4 C3 H3 . . 121.1 ?
    C5 C4 C3 . . 121.2(3) ?
    C5 C4 Cl1 . . 119.2(3) ?
    C3 C4 Cl1 . . 119.6(2) ?
    C6 C5 C4 . . 117.5(3) ?
    C6 C5 H5 . . 121.2 ?
    C4 C5 H5 . . 121.2 ?
    N1 C6 C5 . . 121.6(3) ?
    N1 C6 C7 . . 112.0(3) ?
    C5 C6 C7 . . 126.3(3) ?
    O4 C7 O2 . . 126.0(3) ?
    O4 C7 C6 . . 118.4(3) ?
    O2 C7 C6 . . 115.7(3) ?
    O7 C8 O5 . . 125.7(3) ?
    O7 C8 C9 . . 118.1(3) ?
    O5 C8 C9 . . 116.2(3) ?
    N2 C9 C10 . . 121.0(3) ?
    N2 C9 C8 . . 112.2(3) ?
    C10 C9 C8 . . 126.8(3) ?
    C11 C10 C9 . . 116.9(3) ?
    C11 C10 H10 . . 121.6 ?
    C9 C10 H10 . . 121.6 ?
    C10 C11 C12 . . 122.0(3) ?
    C10 C11 Cl2 . . 118.9(2) ?
    C12 C11 Cl2 . . 119.1(2) ?
    C13 C12 C11 . . 117.0(3) ?
    C13 C12 H12 . . 121.5 ?
    C11 C12 H12 . . 121.5 ?
    N2 C13 C12 . . 121.7(3) ?
    N2 C13 C14 . . 113.6(3) ?
    C12 C13 C14 . . 124.6(3) ?
    O8 C14 O6 . . 126.6(3) ?
    O8 C14 C13 . . 118.8(3) ?
    O6 C14 C13 . . 114.6(3) ?
    O15 Co3 N3 . . 173.05(9) ?
    O15 Co3 O14 . . 87.23(9) ?
    N3 Co3 O14 . . 87.62(9) ?
    O15 Co3 O10 . . 99.86(9) ?
    N3 Co3 O10 . . 75.88(9) ?
    O14 Co3 O10 . . 94.18(9) ?
    O15 Co3 O13 . . 87.85(9) ?
    N3 Co3 O13 . . 97.62(9) ?
    O14 Co3 O13 . . 173.53(8) ?
    O10 Co3 O13 . . 90.79(9) ?
    O15 Co3 O9 . . 109.07(9) ?
    N3 Co3 O9 . . 75.73(9) ?
    O14 Co3 O9 . . 91.55(9) ?
    O10 Co3 O9 . . 150.74(8) ?
    O13 Co3 O9 . . 86.10(9) ?
    C16 N3 C20 . . 121.5(3) ?
    C16 N3 Co3 . . 119.51(19) ?
    C20 N3 Co3 . . 118.6(2) ?
    C15 O9 Co3 . . 115.55(17) ?
    C21 O10 Co3 . . 115.63(18) ?
    Co3 O13 H13A . . 114(2) ?
    Co3 O13 H13B . . 110(2) ?
    H13A O13 H13B . . 106(3) ?
    Co3 O14 H14A . . 124(3) ?
    Co3 O14 H14B . . 122(3) ?
    H14A O14 H14B . . 104(3) ?
    Co3 O15 H15A . . 121(3) ?
    Co3 O15 H15B . . 115(3) ?
    H15A O15 H15B . . 109(4) ?
    O11 C15 O9 . . 126.9(3) ?
    O11 C15 C16 . . 117.6(3) ?
    O9 C15 C16 . . 115.4(3) ?
    N3 C16 C17 . . 121.8(3) ?
    N3 C16 C15 . . 113.0(2) ?
    C17 C16 C15 . . 125.2(3) ?
    C16 C17 C18 . . 116.2(3) ?
    C16 C17 H17 . . 121.9 ?
    C18 C17 H17 . . 121.9 ?
    C19 C18 C17 . . 122.3(3) ?
    C19 C18 Cl3 . . 120.3(2) ?
    C17 C18 Cl3 . . 117.4(2) ?
    C20 C19 C18 . . 117.2(3) ?
    C20 C19 H19 . . 121.4 ?
    C18 C19 H19 . . 121.4 ?
    N3 C20 C19 . . 120.9(3) ?
    N3 C20 C21 . . 113.2(2) ?
    C19 C20 C21 . . 125.9(3) ?
    O12 C21 O10 . . 126.6(3) ?
    O12 C21 C20 . . 118.8(2) ?
    O10 C21 C20 . . 114.6(2) ?
    O18 Co2 O18 2_665 . 180.00(12) ?
    O18 Co2 O17 2_665 . 90.81(9) ?
    O18 Co2 O17 . . 89.19(9) ?
    O18 Co2 O17 2_665 2_665 89.19(9) ?
    O18 Co2 O17 . 2_665 90.81(9) ?
    O17 Co2 O17 . 2_665 180.0000(10)
                                   ?
    O18 Co2 O16 2_665 2_665 88.93(9) ?
    O18 Co2 O16 . 2_665 91.07(9) ?
    O17 Co2 O16 . 2_665 92.68(9) ?
    O17 Co2 O16 2_665 2_665 87.32(9) ?
    O18 Co2 O16 2_665 . 91.07(9) ?
    O18 Co2 O16 . . 88.93(9) ?
    O17 Co2 O16 . . 87.32(9) ?
    O17 Co2 O16 2_665 . 92.68(9) ?
    O16 Co2 O16 2_665 . 180.00(14) ?
    O18 Co2 Na1 2_665 2_665 79.08(7) ?
    O18 Co2 Na1 . 2_665 100.92(7) ?
    O17 Co2 Na1 . 2_665 136.21(6) ?
    O17 Co2 Na1 2_665 2_665 43.79(6) ?
    O16 Co2 Na1 2_665 2_665 45.20(7) ?
    O16 Co2 Na1 . 2_665 134.80(7) ?
    O18 Co2 Na1 2_665 . 100.92(7) ?
    O18 Co2 Na1 . . 79.08(7) ?
    O17 Co2 Na1 . . 43.79(6) ?
    O17 Co2 Na1 2_665 . 136.21(6) ?
    O16 Co2 Na1 2_665 . 134.80(7) ?
    O16 Co2 Na1 . . 45.20(7) ?
    Na1 Co2 Na1 2_665 . 180.0 ?
    Co2 O16 Na1 . . 98.04(9) ?
    Co2 O16 H16A . . 110(2) ?
    Na1 O16 H16A . . 114(2) ?
    Co2 O16 H16B . . 111(3) ?
    Na1 O16 H16B . . 113(2) ?
    H16A O16 H16B . . 110(3) ?
    Co2 O17 Na1 . . 100.14(9) ?
    Co2 O17 H17A . . 104(2) ?
    Na1 O17 H17A . . 131(2) ?
    Co2 O17 H17B . . 110(2) ?
    Na1 O17 H17B . . 106(2) ?
    H17A O17 H17B . . 105(3) ?
    Co2 O18 H18A . . 116(3) ?
    Co2 O18 H18B . . 124(3) ?
    H18A O18 H18B . . 101(3) ?
    O22 Na1 O8 . . 114.12(11) ?
    O22 Na1 O24' . . 89.33(16) ?
    O8 Na1 O24' . . 71.02(15) ?
    O22 Na1 O24 . . 89.85(14) ?
    O8 Na1 O24 . . 99.61(14) ?
    O24' Na1 O24 . . 31.68(18) ?
    O22 Na1 O17 . . 155.17(11) ?
    O8 Na1 O17 . . 90.42(8) ?
    O24' Na1 O17 . . 95.61(15) ?
    O24 Na1 O17 . . 82.00(12) ?
    O22 Na1 O19 . . 93.27(11) ?
    O8 Na1 O19 . . 78.70(9) ?
    O24' Na1 O19 . . 147.79(15) ?
    O24 Na1 O19 . . 176.85(13) ?
    O17 Na1 O19 . . 95.32(9) ?
    O22 Na1 O16 . . 87.95(10) ?
    O8 Na1 O16 . . 147.57(9) ?
    O24' Na1 O16 . . 135.71(16) ?
    O24 Na1 O16 . . 104.09(14) ?
    O17 Na1 O16 . . 71.57(8) ?
    O19 Na1 O16 . . 76.49(9) ?
    O22 Na1 Co2 . . 124.68(9) ?
    O8 Na1 Co2 . . 117.26(6) ?
    O24' Na1 Co2 . . 125.49(14) ?
    O24 Na1 Co2 . . 100.42(12) ?
    O17 Na1 Co2 . . 36.07(5) ?
    O19 Na1 Co2 . . 78.16(7) ?
    O16 Na1 Co2 . . 36.76(5) ?
    O22 Na1 H24B . . 94.7(14) ?
    O8 Na1 H24B . . 78.5(7) ?
    O24' Na1 H24B . . 11.9(10) ?
    O24 Na1 H24B . . 21.5(6) ?
    O17 Na1 H24B . . 86.3(14) ?
    O19 Na1 H24B . . 157.2(6) ?
    O16 Na1 H24B . . 125.2(6) ?
    Co2 Na1 H24B . . 114.0(12) ?
    Na1 O19 H19A . . 112(3) ?
    Na1 O19 H19B . . 107(3) ?
    H19A O19 H19B . . 102(4) ?
    H20A O20 H20B . . 109(4) ?
    H21A O21 H21B . . 100(4) ?
    Na1 O22 H22A . . 122(3) ?
    Na1 O22 H22B . . 123(3) ?
    H22A O22 H22B . . 110(4) ?
    O23' O23 H23A . . 72(3) ?
    O23' O23 H23B . . 70(3) ?
    H23A O23 H23B . . 101(4) ?
    O23 O23' H23A . . 57.8(18) ?
    O23 O23' H23B . . 58.8(18) ?
    H23A O23' H23B . . 88(3) ?
    O24' O24 Na1 . . 73.0(3) ?
    O24' O24 H24A . . 68(3) ?
    Na1 O24 H24A . . 129(3) ?
    O24' O24 H24B . . 17(3) ?
    Na1 O24 H24B . . 62(4) ?
    H24A O24 H24B . . 85(4) ?
    O24 O24' Na1 . . 75.3(3) ?
    O24 O24' H24A . . 39.8(10) ?
    Na1 O24' H24A . . 108.9(13) ?
    O24 O24' H24B . . 29(4) ?
    Na1 O24' H24B . . 58(7) ?
    H24A O24' H24B . . 69(5) ?
loop_
    _geom_hbond_atom_site_label_D
    _geom_hbond_atom_site_label_H
    _geom_hbond_atom_site_label_A
    _geom_hbond_site_symmetry_A
    _geom_hbond_distance_DH
    _geom_hbond_distance_HA
    _geom_hbond_distance_DA
    _geom_hbond_angle_DHA
    O13 H13A O9 2_656 0.869(18) 1.95(2) 2.778(3) 160(3)
    O13 H13B O4 2_666 0.873(19) 1.82(2) 2.687(3) 174(3)
    O14 H14A O11 2_756 0.879(19) 1.88(2) 2.747(3) 171(4)
    O14 H14B O7 1_645 0.866(19) 1.84(2) 2.688(3) 167(4)
    O15 H15A O24' 2_665 0.854(19) 1.83(2) 2.650(6) 161(4)
    O15 H15A O24 2_665 0.854(19) 2.13(2) 2.939(5) 158(4)
    O15 H15B O4 1_545 0.858(19) 1.885(19) 2.743(3) 178(4)
    O16 H16A O12 . 0.884(19) 1.91(2) 2.791(3) 172(4)
    O16 H16B O21 2_664 0.833(19) 1.95(2) 2.761(3) 165(3)
    O17 H17A O10 2_665 0.866(19) 1.89(2) 2.752(3) 170(3)
    O17 H17B O20 1_556 0.855(18) 1.776(19) 2.628(3) 174(4)
    O18 H18A O19 . 0.862(19) 1.89(2) 2.701(3) 157(4)
    O18 H18B O23' 1_556 0.883(19) 1.84(2) 2.703(7) 165(4)
    O18 H18B O23 1_556 0.883(19) 1.90(2) 2.753(6) 162(3)
    O19 H19B O6 . 0.861(19) 1.89(3) 2.679(3) 151(4)
    O20 H20A O7 2_574 0.857(19) 1.89(2) 2.732(3) 170(4)
    O21 H21A O3 1_554 0.862(19) 1.96(2) 2.816(3) 170(4)
    O20 H20B O1 1_554 0.872(19) 1.94(2) 2.802(3) 171(4)
    O21 H21B O12 1_454 0.860(19) 2.01(2) 2.837(3) 161(4)
    O22 H22A O7 2_675 0.872(19) 2.33(3) 3.136(4) 154(4)
    O22 H22B O21 1_656 0.87(2) 2.02(2) 2.862(4) 164(4)
    O22 H22A O20 1_656 0.872(19) 2.69(5) 3.127(3) 112(4)
    O23 H23A O13 1_554 0.872(19) 1.99(2) 2.825(6) 159(4)
    O23' H23B O3 1_554 0.97(3) 2.14(3) 2.854(6) 129(3)
    O24 H24A O11 1_564 0.874(18) 1.95(2) 2.820(5) 176(4)
data_global
_journal_date_recd_electronic     2007-11-29
_journal_date_accepted     2007-12-15
_journal_name_full     'Acta Crystallographica, Section E'
_journal_year     2008
_journal_volume     64
_journal_issue      1
_journal_page_first     m262
_journal_page_last     m263
_journal_paper_category     QM
_journal_coeditor_code     SU2035
_publ_contact_author_name     'Alvin A. Holder'
_publ_contact_author_address
;
 Department of Chemistry and Biochemistry
The University of Southern Mississippi
118 College Drive,  # 5043
Hattiesburg, MS 39406-0001
U.S.A.
;
_publ_contact_author_email     alvin.holder@usm.edu
_publ_contact_author_fax     601-266-6075
_publ_contact_author_phone     601-266-4767
_publ_section_title
;\
Tetra-\m-aqua-octaaquabis(\m-4-chloropyridine-2,6-dicarboxylato)bis(4-\
chloropyridine-2,6-dicarboxylato)tricobalt(III)disodium(I)
bis[triaquabis(4-chloropyridine-2,6-dicarboxylato)cobalt(II)] hexahydrate
;
loop_
    _publ_author_name
    _publ_author_footnote
    _publ_author_address
    'Moody, LaMaryet' .
;
Department of Chemistry and Biochemistry
The University of Southern Mississippi
118 College Drive #5043
Hattiesburg
MS 39406-0001
USA
;
    'Balof, Shawna' .
;
Department of Chemistry and Biochemistry
The University of Southern Mississippi
118 College Drive #5043
Hattiesburg
MS 39406-0001
USA
;
    'Smith, Shanika' .
;
Department of Chemistry and Biochemistry
The University of Southern Mississippi
118 College Drive #5043
Hattiesburg
MS 39406-0001
USA
;
    'Rambaran, Varma H.' .
;
The University of Trinidad and Tobago
O'Meara Campus, Lots 74-98
O'Meara Industrial Park
Arima
Trinidad and Tobago
;
    'VanDerveer, Don' .
;
Chemistry Department
Clemson University
Clemson SC 29634-0973
USA
;
    'Holder, Alvin A.' .
;
Department of Chemistry and Biochemistry
The University of Southern Mississippi
118 College Drive #5043
Hattiesburg
MS 39406-0001
USA
;
_publ_section_synopsis     .
