# Supplementary material for: Tetra-μ-aqua-octaaqua­bis(μ-4-chloro­pyridine-2,6-dicarboxyl­ato)bis­(4-chloro­pyridine-2,6-dicarboxyl­ato)tri­cobalt(II)disodium(I) bis­[triaqua­bis(4-chloro­pyridine-2,6-dicarboxyl­ato)cobalt(II)] hexa­hydrate
Source: Acta Crystallogr Sect E Struct Rep Online. 2007 Dec 21;64(Pt 1):m262–3. doi: 10.1107/S1600536807067141 (PMC2915174; doi:10.1107/S1600536807067141)
Supplement: Supplementary file 2 [file e-64-0m262-Isup2.hkl]

# 
# h,k,l, Fc-squared, Fo-squared, sigma(Fo-squared) and status flag 
# 
data_I
_shelx_title ' codipiccl in P-1' 
_shelx_refln_list_code          4 
_shelx_F_calc_maximum      185.90 
_exptl_crystal_F_000       997.00 
_reflns_d_resolution_high  0.8270 
 
loop_ 
 _symmetry_equiv_pos_as_xyz 
 'x, y, z' 
 '-x, -y, -z' 
 
_cell_length_a     9.1539 
_cell_length_b    14.4747 
_cell_length_c    15.4764 
_cell_angle_alpha  62.545 
_cell_angle_beta   83.321 
_cell_angle_gamma  80.189 
 
_shelx_F_squared_multiplier     1.000 
 
loop_ 
 _refln_index_h 
 _refln_index_k 
 _refln_index_l 
 _refln_F_squared_calc 
 _refln_F_squared_meas 
 _refln_F_squared_sigma 
 _refln_observed_status 
   2   0   0    11620.60    12373.25    233.18 o 
   3   0   0       84.70       -2.76     24.86 o 
   4   0   0      859.07      824.53     25.97 o 
   5   0   0     7824.48     8200.50     66.12 o 
   6   0   0     2581.36     2614.45     44.59 o 
   7   0   0        0.16       -5.16     13.65 o 
   8   0   0       93.50       89.12     18.99 o 
   9   0   0        6.57       22.48     15.39 o 
  10   0   0      403.84      436.58     45.16 o 
 -10   1   0      108.91       90.11     30.75 o 
  -9   1   0       24.48       30.95     15.81 o 
  -8   1   0      882.15      946.42     41.27 o 
  -7   1   0      155.52      167.89     25.58 o 
  -6   1   0      174.00      198.07     23.71 o 
  -5   1   0      955.61      916.64     31.58 o 
  -4   1   0      159.03      119.97     17.38 o 
  -3   1   0      671.61      517.50     37.77 o 
  -2   1   0      646.48     1143.57     79.88 o 
   2   1   0     2323.39     2639.76     70.94 o 
   3   1   0       57.44       -3.33     17.14 o 
   4   1   0       83.96       78.59     14.38 o 
   5   1   0       61.46       36.54     12.85 o 
   6   1   0      901.95      799.12     30.23 o 
   7   1   0     2473.73     2566.27     44.04 o 
   8   1   0        8.28       -6.58      9.33 o 
   9   1   0      597.96      644.57     33.40 o 
  10   1   0     1130.67     1160.00     97.84 o 
 -10   2   0       84.27       47.91     15.89 o 
  -9   2   0      103.76      106.61     25.30 o 
  -8   2   0      153.85      141.50     21.47 o 
  -7   2   0     1215.89     1292.24     48.96 o 
  -6   2   0     1280.75     1292.44     40.72 o 
  -5   2   0      232.03      238.36     23.52 o 
  -4   2   0    16604.59    18115.11    125.23 o 
  -3   2   0      393.72      427.74     27.59 o 
  -2   2   0    15695.37    15232.56    239.18 o 
  -1   2   0     6861.04     6597.83     88.07 o 
   0   2   0        0.54      -48.47     32.32 o 
   1   2   0     2066.24     1975.53     34.99 o 
   2   2   0      691.57     1146.82     92.69 o 
   3   2   0      243.90      265.03     49.33 o 
   4   2   0     5640.53     5504.90     62.03 o 
   5   2   0     2736.98     2857.01     45.77 o 
   6   2   0       34.31        5.63     10.71 o 
   7   2   0      139.91      157.78     21.00 o 
   8   2   0      362.84      407.41     24.25 o 
   9   2   0       68.21       51.37     28.27 o 
  10   2   0      176.68      182.70     43.69 o 
 -10   3   0      150.89      140.43     27.21 o 
  -9   3   0      341.47      369.37     32.97 o 
  -8   3   0        2.67        7.92     15.27 o 
  -7   3   0      106.04      110.48     27.85 o 
  -6   3   0        2.34       -1.29     17.08 o 
  -5   3   0      816.75      751.64     32.31 o 
  -4   3   0     9139.44     9598.70     80.18 o 
  -3   3   0        6.29      -21.14     17.35 o 
  -2   3   0     3156.70     3174.87     57.29 o 
  -1   3   0     1757.27     1837.61     67.72 o 
   0   3   0     6419.44     6877.65    164.76 o 
   2   3   0      358.49      272.60     32.30 o 
   3   3   0     1404.52     1415.66     40.12 o 
   4   3   0     4842.22     5176.78     52.55 o 
   5   3   0     3588.75     3748.08     39.28 o 
   6   3   0       21.81       16.33     14.35 o 
   7   3   0      605.92      626.02     20.74 o 
   8   3   0      224.48      255.19     36.94 o 
   9   3   0       21.87        4.30     24.36 o 
  10   3   0        0.68       30.25     32.13 o 
 -10   4   0       63.75       35.97     21.13 o 
  -9   4   0       74.12       43.02     20.04 o 
  -8   4   0     2181.54     2317.76     63.81 o 
  -7   4   0      380.02      308.04     32.47 o 
  -6   4   0      826.44      821.69     40.13 o 
  -5   4   0        4.29        1.19     20.42 o 
  -4   4   0     2465.44     2481.88     50.22 o 
  -3   4   0     2944.74     2636.25     44.54 o 
  -2   4   0     1519.06     1347.16     32.94 o 
  -1   4   0     2285.81     2187.90     55.59 o 
   0   4   0        2.78      -34.14     22.76 o 
   1   4   0     3044.84     2798.88     86.14 o 
   2   4   0     4077.68     4165.86     60.39 o 
   3   4   0      127.16       77.84     17.06 o 
   4   4   0        0.19       16.53      7.72 o 
   5   4   0        6.10       -8.13     10.31 o 
   6   4   0     2761.71     2839.03     75.87 o 
   7   4   0        9.30       15.98     25.36 o 
   8   4   0      179.42      153.44     27.16 o 
   9   4   0      443.35      392.84     44.27 o 
  10   4   0      198.94      190.79     40.28 o 
  -9   5   0       14.32      -11.32     18.66 o 
  -8   5   0       46.20       48.76     21.80 o 
  -7   5   0      222.48      200.82     30.22 o 
  -6   5   0     1500.91     1588.03     60.35 o 
  -5   5   0     4429.16     4767.23     75.82 o 
  -4   5   0     3220.31     3182.45     54.64 o 
  -3   5   0     4403.98     4330.09     57.64 o 
  -2   5   0     4918.80     4858.35     64.92 o 
  -1   5   0     2063.93     1811.70     43.81 o 
   0   5   0    20169.29    21147.97    200.48 o 
   1   5   0      317.81      286.71     17.77 o 
   2   5   0      547.10      562.07     18.22 o 
   3   5   0      655.47      670.99     25.33 o 
   4   5   0      586.54      606.74     23.09 o 
   5   5   0     4800.52     5094.86     42.93 o 
   6   5   0      928.13      908.34     27.87 o 
   7   5   0       57.31      100.92     36.17 o 
   8   5   0      274.38      248.66     33.83 o 
   9   5   0      102.04      107.08     29.26 o 
  10   5   0       25.60       27.52     22.41 o 
  -9   6   0      733.10      831.33     60.94 o 
  -8   6   0        2.59       27.37     23.64 o 
  -7   6   0     1008.31      993.42     48.95 o 
  -6   6   0        0.52       -2.59     20.81 o 
  -5   6   0     4135.94     3927.93     93.90 o 
  -4   6   0     8740.78     9336.15    149.94 o 
  -3   6   0      472.78      423.68     33.38 o 
  -2   6   0       10.78      -22.07     18.59 o 
  -1   6   0      469.69      448.22     32.58 o 
   0   6   0     7028.92     6710.61     70.46 o 
   1   6   0    13915.57    14221.70    149.26 o 
   2   6   0     2518.24     2672.54     32.66 o 
   3   6   0        1.02       15.09     10.52 o 
   4   6   0     1845.45     1697.84     34.44 o 
   5   6   0      296.11      272.20     21.24 o 
   6   6   0      475.44      446.39     17.34 o 
   7   6   0      270.58      259.09     33.04 o 
   8   6   0      197.34      181.38     31.24 o 
   9   6   0     1028.05      909.28     60.12 o 
  10   6   0      247.76      244.24     42.68 o 
  -9   7   0        7.61      -11.87     23.43 o 
  -8   7   0      831.91      811.12     59.52 o 
  -7   7   0     4372.34     4627.06    138.85 o 
  -6   7   0      204.56      160.58     41.12 o 
  -5   7   0     6584.23     7229.69    153.51 o 
  -4   7   0      728.13      700.60     57.20 o 
  -3   7   0     4782.68     5056.07    111.72 o 
  -2   7   0     6370.48     6361.48     89.57 o 
  -1   7   0      377.08      338.19     26.22 o 
   0   7   0     2419.10     2563.91     44.13 o 
   1   7   0        6.67        9.99     11.47 o 
   2   7   0      831.60      834.80     26.91 o 
   3   7   0      259.81      224.09     20.46 o 
   4   7   0     2286.47     2293.87     78.57 o 
   5   7   0     1343.18     1341.38     36.92 o 
   6   7   0      292.69      271.12     23.48 o 
   7   7   0      453.81      394.63     35.30 o 
   8   7   0       13.90       16.49     20.18 o 
   9   7   0        9.30       42.59     25.10 o 
  10   7   0      599.92      545.59     52.44 o 
  -8   8   0        5.54        3.71     23.80 o 
  -7   8   0      139.17       84.67     43.15 o 
  -6   8   0      442.76      437.07     50.19 o 
  -5   8   0       50.46       38.42     34.14 o 
  -4   8   0      183.66       86.78     38.18 o 
  -3   8   0     9657.10    10310.85    168.64 o 
  -2   8   0       13.70       33.95     30.10 o 
  -1   8   0     9410.92    10315.33    113.48 o 
   0   8   0      975.27      999.09     33.60 o 
   1   8   0       49.43       38.74     11.03 o 
   2   8   0      524.10      459.36     21.74 o 
   3   8   0     3777.77     3998.22     62.34 o 
   4   8   0      934.86      977.53     30.76 o 
   5   8   0       54.87       55.71     16.25 o 
   6   8   0     4483.74     4875.22     63.34 o 
   7   8   0      973.39      923.30     20.73 o 
   8   8   0      123.58      136.27     27.52 o 
   9   8   0        3.06       18.97     23.80 o 
  10   8   0        1.17        3.42     23.14 o 
  -8   9   0      394.50      460.46     55.87 o 
  -7   9   0      275.38      336.25     52.17 o 
  -6   9   0      421.00      458.00     55.31 o 
  -5   9   0      449.22      416.29     48.42 o 
  -4   9   0      790.31      762.39     58.12 o 
  -3   9   0     1351.97     1405.69     89.44 o 
  -2   9   0      265.93      261.90     44.19 o 
  -1   9   0       40.80       11.88     29.84 o 
   0   9   0     2526.37     2595.20     52.98 o 
   1   9   0       89.85       74.68     14.26 o 
   2   9   0      133.54      112.15     13.84 o 
   3   9   0      137.92      116.69     17.95 o 
   4   9   0      252.18      253.81     23.87 o 
   5   9   0     1640.25     1785.11     54.36 o 
   6   9   0      162.10      136.85     24.05 o 
   7   9   0     2039.09     2112.98     42.63 o 
   8   9   0      119.03      123.96     27.46 o 
   9   9   0     2092.77     2150.64     72.75 o 
  -7  10   0     1417.22     1429.03     81.68 o 
  -6  10   0      587.60      658.19     64.66 o 
  -5  10   0      912.20      927.05     64.31 o 
  -4  10   0      640.98      633.12     58.35 o 
  -3  10   0      814.35      782.31     68.02 o 
  -2  10   0     3795.77     3857.20    104.65 o 
  -1  10   0      602.10      714.07     66.78 o 
   0  10   0       17.30       29.69     22.77 o 
   1  10   0      124.72      119.02     13.78 o 
   2  10   0     1794.54     1824.38     35.60 o 
   3  10   0       12.90       26.32     42.57 o 
   4  10   0      244.76      268.50     23.20 o 
   5  10   0     3149.18     3211.54     55.98 o 
   6  10   0      510.23      475.15     25.53 o 
   7  10   0       54.63       52.47     13.52 o 
   8  10   0     1969.81     2057.40     62.01 o 
   9  10   0       35.88       40.73     19.56 o 
  -6  11   0      102.55       67.83     36.72 o 
  -5  11   0      974.18      955.79     69.35 o 
  -4  11   0        7.99      -16.77     31.83 o 
  -3  11   0      289.70      220.05     45.43 o 
  -2  11   0      403.52      267.24     70.82 o 
  -1  11   0     2599.80     2775.13    145.13 o 
   0  11   0       89.07       71.82     24.03 o 
   1  11   0     1147.95     1088.61     55.25 o 
   2  11   0     1165.15     1241.95     90.95 o 
   3  11   0     2318.54     2415.20    119.78 o 
   4  11   0     1327.35     1187.19     75.08 o 
   5  11   0      231.43      220.93     21.99 o 
   6  11   0        8.86       15.82      9.48 o 
   7  11   0     3105.07     3228.49     57.37 o 
   8  11   0      862.63      825.40     21.74 o 
  -5  12   0      828.03      803.11     69.01 o 
  -4  12   0     2932.10     3003.47    157.52 o 
  -3  12   0      113.19       52.25     47.80 o 
  -2  12   0     2080.35     2206.60    134.49 o 
  -1  12   0     1586.17     1547.89    347.35 o 
   0  12   0      778.41      814.12     68.21 o 
   1  12   0      518.23      438.49     70.05 o 
   2  12   0      284.70      262.79     59.60 o 
   3  12   0      849.14      876.21     75.47 o 
   4  12   0     3023.86     3315.99    127.72 o 
   5  12   0      167.23      181.13     47.60 o 
   6  12   0     1195.85     1231.50     76.24 o 
   7  12   0       27.19       17.84      9.84 o 
   8  12   0        7.55       12.60     10.88 o 
  -4  13   0      374.02      287.17     75.86 o 
  -3  13   0       63.38       55.54     49.35 o 
  -2  13   0      192.57      224.67     68.89 o 
  -1  13   0      100.10       74.36     24.41 o 
   0  13   0        2.28       -0.18     20.80 o 
   1  13   0     1648.95     1633.42    108.56 o 
   2  13   0       32.75       32.70     40.64 o 
   3  13   0       55.69       33.67     36.38 o 
   4  13   0       19.10       35.41     35.61 o 
   5  13   0      419.79      501.00     65.79 o 
   6  13   0     1586.45     1628.20     87.27 o 
   7  13   0       17.25       17.61     25.16 o 
  -3  14   0        1.12       30.57     53.80 o 
  -2  14   0       12.28       21.09     53.60 o 
  -1  14   0        1.36       11.83     13.35 o 
   0  14   0      166.26      143.66     31.16 o 
   1  14   0      494.08      471.39     74.11 o 
   2  14   0      431.59      423.21     67.34 o 
   3  14   0     2653.55     3022.83    141.07 o 
   4  14   0      502.79      487.45     74.31 o 
   5  14   0        4.08        0.39     27.67 o 
   6  14   0       33.31       25.16     32.51 o 
  -1  15   0      281.37      257.33     37.44 o 
   0  15   0      194.12      185.96     80.50 o 
   1  15   0      480.16      417.79     76.82 o 
   2  15   0      630.58      643.42     86.11 o 
   3  15   0      218.63      202.80     58.44 o 
   4  15   0      845.19      787.01     78.57 o 
  -2 -15   1     1582.68     1576.14    125.20 o 
  -1 -15   1       25.20       42.19     48.38 o 
  -5 -14   1      563.07      561.57     62.70 o 
  -4 -14   1      917.27      849.70     83.02 o 
  -3 -14   1        7.92        3.68     33.86 o 
  -2 -14   1     1522.62     1440.88    106.62 o 
  -1 -14   1       11.94       56.51     44.89 o 
   0 -14   1      526.68      539.19     35.51 o 
   1 -14   1      816.64      789.37     43.96 o 
   2 -14   1     3138.19     3243.34     89.96 o 
  -6 -13   1      562.11      608.20     63.08 o 
  -5 -13   1     1077.56     1031.80     79.34 o 
  -4 -13   1      813.70      802.87     73.34 o 
  -3 -13   1      440.71      393.99     68.89 o 
  -2 -13   1     1346.84     1339.67    108.37 o 
  -1 -13   1     4021.52     4338.20     91.19 o 
   0 -13   1      561.47      571.77     76.48 o 
   1 -13   1      208.38      219.36     39.38 o 
   2 -13   1      477.72      450.49     84.56 o 
   3 -13   1      278.21      269.95     78.76 o 
   4 -13   1     1094.47     1047.47    128.10 o 
  -7 -12   1      365.31      324.06     37.27 o 
  -6 -12   1      246.74      243.58     29.79 o 
  -5 -12   1      167.03      161.39     29.64 o 
  -4 -12   1      895.12      878.92     80.50 o 
  -3 -12   1      242.79      214.02     54.38 o 
  -2 -12   1     1715.96     1665.74    101.79 o 
  -1 -12   1       76.06       63.08     15.67 o 
   0 -12   1     1219.82     1275.77     49.21 o 
   1 -12   1       26.88       60.99     23.73 o 
   2 -12   1      265.51      321.23     73.53 o 
   3 -12   1      264.78      232.99     73.15 o 
   4 -12   1       41.91       26.90     46.83 o 
   5 -12   1     1990.72     2039.02    140.49 o 
  -8 -11   1      197.51      215.68     28.44 o 
  -7 -11   1       26.03       26.12     14.87 o 
  -6 -11   1       33.85       25.91     10.27 o 
  -5 -11   1      843.75      841.70     38.70 o 
  -4 -11   1     1174.28     1153.21     36.77 o 
  -3 -11   1     5339.72     5404.88     61.41 o 
  -2 -11   1      112.29       87.97     20.16 o 
  -1 -11   1      685.97      661.14     70.73 o 
   0 -11   1      731.82      657.82     47.43 o 
   1 -11   1      173.56      115.72     72.57 o 
   2 -11   1      650.91      620.78     87.08 o 
   3 -11   1     2318.89     2186.28    130.62 o 
   4 -11   1      659.86      646.00     88.43 o 
   5 -11   1      375.86      367.61     52.54 o 
   6 -11   1     1100.16     1060.17    102.15 o 
  -8 -10   1        0.06       11.24     16.26 o 
  -7 -10   1       85.06       49.08     16.51 o 
  -6 -10   1      843.83      853.75     32.26 o 
  -5 -10   1      694.73      705.00     29.30 o 
  -4 -10   1      185.59      183.96     22.76 o 
  -3 -10   1     1380.79     1331.07     65.26 o 
  -2 -10   1        6.49       15.00     14.13 o 
  -1 -10   1     5400.83     5846.59    109.27 o 
   0 -10   1     2793.84     2920.34     79.41 o 
   1 -10   1      965.03     1099.33    108.95 o 
   2 -10   1      490.84      440.79     63.96 o 
   3 -10   1      598.31      453.73     51.43 o 
   4 -10   1     2026.42     2081.10    112.82 o 
   5 -10   1      594.38      611.45     56.64 o 
   6 -10   1       64.44        8.95     26.25 o 
   7 -10   1       30.52       12.08     27.27 o 
  -9  -9   1      315.38      282.61     32.97 o 
  -8  -9   1        9.50        8.66     36.48 o 
  -7  -9   1      419.30      380.86     20.97 o 
  -6  -9   1       12.62        9.97     12.24 o 
  -5  -9   1      696.54      714.06     30.89 o 
  -4  -9   1     1471.79     1665.67     43.74 o 
  -3  -9   1      142.07      118.63     25.25 o 
  -2  -9   1     1975.44     1944.15     48.17 o 
  -1  -9   1     2136.06     2071.59     55.77 o 
   0  -9   1     6991.88     7428.81    115.96 o 
   1  -9   1    10457.32    10838.04    159.00 o 
   2  -9   1     1693.24     1683.13     82.09 o 
   3  -9   1     1530.95     1457.06     72.85 o 
   4  -9   1      186.72      208.98     44.72 o 
   5  -9   1     1209.44     1220.69     69.92 o 
   6  -9   1      428.27      449.59     51.41 o 
   7  -9   1      126.91      141.80     47.29 o 
  -9  -8   1      824.02      868.95     77.02 o 
  -8  -8   1      789.47      833.39     48.75 o 
  -7  -8   1     4184.13     4364.92     88.11 o 
  -6  -8   1       39.48       36.38     13.53 o 
  -5  -8   1     1124.43     1151.88     45.71 o 
  -4  -8   1     4671.15     4791.96     82.15 o 
  -3  -8   1     7288.03     7811.81    104.10 o 
  -2  -8   1     3312.55     3285.81     62.03 o 
  -1  -8   1        7.94       11.78     18.05 o 
   0  -8   1      284.05      303.44     21.73 o 
   1  -8   1      187.23      227.64     45.38 o 
   2  -8   1      157.64      134.43     86.21 o 
   3  -8   1     1980.65     1957.34     78.81 o 
   4  -8   1      385.93      394.25     55.01 o 
   5  -8   1       82.35       75.59     38.41 o 
   6  -8   1       42.30       15.04     26.09 o 
   7  -8   1        0.71       -8.83     23.63 o 
   8  -8   1        1.76       -4.06     24.22 o 
 -10  -7   1       68.18       71.28     50.31 o 
  -9  -7   1      355.03      311.93     39.86 o 
  -8  -7   1      118.26      103.11     30.21 o 
  -7  -7   1       17.91       -3.92     18.69 o 
  -6  -7   1     6207.03     6444.44    100.70 o 
  -5  -7   1     6648.55     7013.83     72.06 o 
  -4  -7   1       22.80       29.46     15.23 o 
  -3  -7   1     2078.26     2104.43     44.36 o 
  -2  -7   1      498.78      554.23     25.96 o 
  -1  -7   1     9374.14     9537.91    113.85 o 
   0  -7   1    11166.69    11793.03     95.05 o 
   1  -7   1      433.42      386.21     30.43 o 
   2  -7   1      867.57      869.94     42.82 o 
   3  -7   1      120.33      125.06     38.89 o 
   4  -7   1       15.01       -0.04     33.89 o 
   5  -7   1     3091.71     3293.77    101.50 o 
   6  -7   1       84.23       96.56     38.70 o 
   7  -7   1       79.96       44.03     26.06 o 
   8  -7   1       48.72       27.56     28.92 o 
 -10  -6   1        0.50      -12.58     22.41 o 
  -9  -6   1     1399.65     1357.54     65.88 o 
  -8  -6   1     3470.23     3647.96     93.98 o 
  -7  -6   1     3807.04     3800.93    137.20 o 
  -6  -6   1     1209.16     1105.34     49.07 o 
  -5  -6   1      154.32      116.61     18.00 o 
  -4  -6   1     1306.80     1274.84     33.49 o 
  -3  -6   1     5066.10     5009.78     68.50 o 
  -2  -6   1      655.54      729.79     21.93 o 
  -1  -6   1     3169.26     3148.99     49.62 o 
   0  -6   1     1327.60     1154.51     55.66 o 
   1  -6   1    10863.59    11447.10     98.39 o 
   2  -6   1     5989.68     6053.91     78.22 o 
   3  -6   1       32.15       58.84     25.54 o 
   4  -6   1      741.23      795.67     55.42 o 
   5  -6   1     3126.42     3247.37     98.52 o 
   6  -6   1     1739.17     1677.23    140.78 o 
   7  -6   1      115.13       88.99     30.96 o 
   8  -6   1      574.03      536.39     50.11 o 
   9  -6   1      388.79      369.20     51.56 o 
 -10  -5   1       97.71       78.97     33.10 o 
  -9  -5   1       62.77       73.61     30.50 o 
  -8  -5   1      112.00       52.34     21.79 o 
  -7  -5   1     4718.74     5042.32    103.34 o 
  -6  -5   1        7.13        4.27     20.99 o 
  -5  -5   1      424.45      348.14     17.96 o 
  -4  -5   1      188.70      160.75     18.29 o 
  -3  -5   1      391.69      408.06     24.04 o 
  -2  -5   1     2933.81     2833.39     34.93 o 
  -1  -5   1     7499.61     7262.10     89.02 o 
   0  -5   1      866.01      804.82     45.98 o 
   1  -5   1     1031.06      961.83     35.37 o 
   2  -5   1      106.03       88.43     21.09 o 
   3  -5   1       60.35       39.90     22.55 o 
   4  -5   1     6946.82     7452.73    104.14 o 
   5  -5   1      106.30       51.69     45.57 o 
   6  -5   1      123.13      123.01     35.29 o 
   7  -5   1     1911.62     1799.62     70.67 o 
   8  -5   1     1265.22     1195.18    111.66 o 
   9  -5   1      130.63      105.59     36.49 o 
 -10  -4   1       54.80       61.63     32.83 o 
  -9  -4   1        0.66      -18.21     21.71 o 
  -8  -4   1      165.22      101.62     26.98 o 
  -7  -4   1       48.33       24.01     25.22 o 
  -6  -4   1      119.39       87.68     38.12 o 
  -5  -4   1     6579.02     6659.73     98.69 o 
  -4  -4   1     2702.52     2832.84     35.57 o 
  -3  -4   1      395.94      298.54     19.71 o 
  -2  -4   1     5434.12     5681.65     53.79 o 
  -1  -4   1     3110.25     2889.85     54.71 o 
   0  -4   1    23755.25    24406.50    202.22 o 
   1  -4   1      895.72      892.59     31.30 o 
   2  -4   1     2550.13     2521.00     47.85 o 
   3  -4   1      485.34      455.18     37.29 o 
   4  -4   1     1915.55     1928.82     53.74 o 
   5  -4   1      949.43     1022.49     41.74 o 
   6  -4   1      310.09      258.20     29.43 o 
   7  -4   1      336.35      298.75     33.02 o 
   8  -4   1      562.03      489.75     42.62 o 
   9  -4   1        7.78       27.97     24.69 o 
  10  -4   1     1186.25     1168.71     65.29 o 
 -10  -3   1      294.71      277.20     41.03 o 
  -9  -3   1      396.10      440.51     46.72 o 
  -8  -3   1     3940.28     4027.92    107.57 o 
  -7  -3   1        0.32       12.05     27.22 o 
  -6  -3   1    15032.72    16464.90    178.79 o 
  -5  -3   1      182.74      154.24     29.90 o 
  -4  -3   1       40.76       95.84     23.80 o 
  -3  -3   1     1126.43      817.25     26.03 o 
  -2  -3   1      149.32      100.39     27.21 o 
  -1  -3   1     2303.04     1935.35     90.14 o 
   0  -3   1      108.67      180.36    129.46 o 
   1  -3   1     2287.62     1779.49     61.75 o 
   2  -3   1     1726.89     1794.53     45.95 o 
   3  -3   1     1347.60     1175.15     35.55 o 
   4  -3   1     3262.50     3396.79     51.41 o 
   5  -3   1     4411.46     4477.88     64.07 o 
   6  -3   1      236.41      234.63     28.36 o 
   7  -3   1     1593.19     1566.49     46.50 o 
   8  -3   1      562.35      550.31     37.68 o 
   9  -3   1     4481.67     4898.49    116.88 o 
  10  -3   1      210.51      180.90     42.09 o 
 -10  -2   1      537.63      539.57     52.97 o 
  -9  -2   1      416.94      372.96     54.67 o 
  -8  -2   1        7.97       10.91     25.46 o 
  -7  -2   1     1806.60     1883.62     71.93 o 
  -6  -2   1     7961.79     8492.20    136.28 o 
  -5  -2   1      743.57      717.46     41.32 o 
  -4  -2   1     2935.45     2871.69     63.08 o 
  -3  -2   1     1788.67     1377.61     43.56 o 
  -1  -2   1       25.44      235.15     54.33 o 
   0  -2   1      857.75      722.44     91.92 o 
   1  -2   1     2968.34     3956.39    164.88 o 
   2  -2   1      522.65      295.28     54.92 o 
   3  -2   1      132.96       37.47     19.94 o 
   4  -2   1     2690.48     2932.79     47.95 o 
   5  -2   1     5090.17     5438.70     66.50 o 
   6  -2   1      836.21      808.01     36.04 o 
   7  -2   1        7.49       39.52     20.59 o 
   8  -2   1       89.22       65.41     17.53 o 
   9  -2   1      144.66      160.30     32.04 o 
  10  -2   1       51.69       69.12     26.74 o 
 -10  -1   1     4002.69     4291.71    123.56 o 
  -9  -1   1     3653.39     3996.97    167.97 o 
  -8  -1   1       44.57        8.02     27.05 o 
  -7  -1   1     1789.09     1791.72     41.85 o 
  -6  -1   1      380.59      421.11     22.85 o 
  -5  -1   1     3261.62     3372.17     34.85 o 
  -4  -1   1    13580.84    13625.84    169.52 o 
  -3  -1   1     3591.56     3434.79     80.08 o 
  -2  -1   1      349.35      382.57     86.69 o 
  -1  -1   1       36.71       -3.64     10.33 o 
   1  -1   1     5668.69     5473.48     72.82 o 
   2  -1   1      177.72      733.31     90.28 o 
   3  -1   1     9887.68    10062.04     89.69 o 
   4  -1   1     1307.26     1316.99     39.32 o 
   5  -1   1     1100.47     1224.19     34.37 o 
   6  -1   1      495.84      524.39     30.43 o 
   7  -1   1     1663.78     1670.26     45.14 o 
   8  -1   1      475.40      452.00     29.98 o 
   9  -1   1       77.16       59.27     16.81 o 
  10  -1   1      144.08      110.79     25.63 o 
 -10   0   1     2390.67     2394.92     56.06 o 
  -9   0   1      180.84      158.54     22.28 o 
  -8   0   1     3944.04     3974.90    150.74 o 
  -7   0   1     3133.83     3289.16     49.18 o 
  -6   0   1     7598.85     8052.13     77.03 o 
  -5   0   1     1818.94     1736.77     30.71 o 
  -4   0   1     9978.97    10213.58     73.45 o 
  -3   0   1      271.73      137.16     38.81 o 
  -2   0   1     1681.93     2116.09    109.53 o 
   2   0   1      710.67     1231.40     85.75 o 
   3   0   1     1266.51     1203.23     42.00 o 
   4   0   1     7068.64     7061.37     66.35 o 
   5   0   1     8881.68     9531.50     76.70 o 
   6   0   1       72.09       73.86     23.27 o 
   7   0   1      660.33      647.35     33.21 o 
   8   0   1     4291.55     4339.29     70.91 o 
   9   0   1     1119.89     1051.02     36.42 o 
  10   0   1     2037.08     2252.27     51.58 o 
 -10   1   1      143.42      122.93     29.67 o 
  -9   1   1      578.02      617.38     46.49 o 
  -8   1   1     3251.97     3466.26     60.48 o 
  -7   1   1      111.59      107.42     20.88 o 
  -6   1   1     1940.60     2102.79     43.14 o 
  -5   1   1     1630.83     1544.44     34.35 o 
  -4   1   1     2171.16     2104.22     34.89 o 
  -3   1   1        3.47      -27.38     18.25 o 
   2   1   1      559.17      807.97     66.47 o 
   3   1   1      435.31      218.37     54.08 o 
   4   1   1     3825.11     4036.03     44.05 o 
   5   1   1     3005.96     3133.58     42.41 o 
   6   1   1    10921.42    11853.92    143.68 o 
   7   1   1       24.72       11.13     13.99 o 
   8   1   1      111.93       99.38     19.11 o 
   9   1   1       94.93       59.88     16.93 o 
  10   1   1      185.19      153.41     26.07 o 
 -10   2   1     3211.05     3280.50    152.20 o 
  -9   2   1     1958.01     2079.47     67.14 o 
  -8   2   1      209.29      187.15     21.41 o 
  -7   2   1       11.54       29.32     15.96 o 
  -6   2   1       92.56       80.05     17.40 o 
  -5   2   1      444.52      368.05     24.72 o 
  -4   2   1       81.04       92.78     20.79 o 
  -3   2   1        5.43       -4.37     16.67 o 
  -1   2   1      601.19      445.30     50.34 o 
   1   2   1       22.01        0.97     11.42 o 
   2   2   1      818.82     1113.01     87.53 o 
   3   2   1     8191.89     8004.14     97.22 o 
   4   2   1    11327.40    11077.04    107.52 o 
   5   2   1     2272.48     2327.91     35.11 o 
   6   2   1     4192.56     4397.11     54.89 o 
   7   2   1      500.12      532.81     32.75 o 
   8   2   1     5313.36     5744.17     79.12 o 
   9   2   1     1008.77     1009.67     40.67 o 
  10   2   1      946.02      964.33     44.36 o 
  11   2   1        4.16       14.01     26.11 o 
 -10   3   1      504.87      492.80     46.43 o 
  -9   3   1       45.68       61.89     26.67 o 
  -8   3   1     1516.61     1494.97     45.73 o 
  -7   3   1       10.10       50.23     18.20 o 
  -6   3   1     1608.87     1557.31     44.35 o 
  -5   3   1     4030.58     4239.52     59.48 o 
  -4   3   1     1107.40     1067.23     33.26 o 
  -3   3   1     4165.13     3940.71     58.60 o 
  -2   3   1      966.77      740.72     58.05 o 
  -1   3   1      747.04     1291.66     71.98 o 
   0   3   1     2285.86     2202.34    128.68 o 
   4   3   1      279.52      219.93     20.56 o 
   5   3   1     8799.08     9150.28     75.66 o 
   6   3   1      305.49      267.61     22.79 o 
   7   3   1     1550.75     1392.48     53.23 o 
   8   3   1      446.03      420.00     26.99 o 
   9   3   1      280.53      289.16     23.79 o 
  10   3   1     4451.24     4856.87    126.02 o 
  11   3   1       24.26       27.03     30.32 o 
 -10   4   1      377.50      369.88     45.42 o 
  -9   4   1      140.85      146.12     32.01 o 
  -8   4   1      169.88      175.68     28.04 o 
  -7   4   1       79.83       62.58     23.62 o 
  -6   4   1      448.85      460.62     31.91 o 
  -5   4   1      183.19      192.89     23.40 o 
  -4   4   1     2798.23     2658.82     48.08 o 
  -3   4   1      658.51      717.37     30.44 o 
  -2   4   1       36.34       15.51     17.05 o 
  -1   4   1     2029.01     1703.33     43.89 o 
   0   4   1     3014.24     3055.14     78.57 o 
   1   4   1      637.64      781.59    121.91 o 
   2   4   1     2364.26     2354.14     56.70 o 
   3   4   1     1098.69     1242.79     34.48 o 
   4   4   1     1255.61     1180.59     58.73 o 
   5   4   1      176.15      172.86     19.75 o 
   6   4   1     1332.97     1313.90     35.85 o 
   7   4   1    10365.46    11187.78     85.46 o 
   8   4   1       61.69       43.54     10.44 o 
   9   4   1       27.76       23.22     24.53 o 
  10   4   1      189.98      180.15     40.84 o 
  -9   5   1     3977.15     4151.70    186.64 o 
  -8   5   1       25.75       11.97     17.88 o 
  -7   5   1      357.33      311.06     31.07 o 
  -6   5   1      312.54      349.34     35.56 o 
  -5   5   1      894.44      855.95     37.96 o 
  -4   5   1     3176.58     3167.42     53.69 o 
  -3   5   1      362.34      415.36     25.91 o 
  -2   5   1     2305.56     1979.30     41.01 o 
  -1   5   1        3.20      -18.72     12.48 o 
   0   5   1      215.83      149.16     34.04 o 
   1   5   1      153.77      253.50     65.41 o 
   2   5   1      962.12     1055.86     26.91 o 
   3   5   1     4339.50     4402.67     60.89 o 
   4   5   1    17107.58    17366.79    123.65 o 
   5   5   1      114.40       75.33     18.97 o 
   6   5   1     9825.32    10620.15    108.98 o 
   7   5   1     1601.22     1712.34     38.78 o 
   8   5   1      316.18      333.23     37.27 o 
   9   5   1     1519.08     1648.93     99.32 o 
  10   5   1       66.21       59.94     32.80 o 
  -9   6   1      514.20      557.06     53.36 o 
  -8   6   1       11.24       34.60     21.74 o 
  -7   6   1      285.11      299.27     31.12 o 
  -6   6   1      406.39      370.85     37.62 o 
  -5   6   1       50.09       36.14     27.38 o 
  -4   6   1       46.02       24.70     22.71 o 
  -3   6   1      418.45      407.02     26.22 o 
  -2   6   1     1222.85     1258.13     33.86 o 
  -1   6   1      641.02      831.86     32.53 o 
   0   6   1      924.39      758.14     26.76 o 
   1   6   1     4811.92     4527.37    102.75 o 
   2   6   1     1726.05     1707.26     35.86 o 
   3   6   1     2468.63     2322.13     33.51 o 
   4   6   1     6296.13     6491.11     61.24 o 
   5   6   1     3471.06     3859.30     57.69 o 
   6   6   1     2077.66     2232.41     35.10 o 
   7   6   1      136.23      141.07     13.20 o 
   8   6   1      675.72      720.91     44.11 o 
   9   6   1       51.39       48.84     26.62 o 
  10   6   1      319.80      355.57     43.37 o 
  -9   7   1       79.03       79.53     43.93 o 
  -8   7   1      338.31      280.22     35.67 o 
  -7   7   1      235.07      186.26     30.69 o 
  -6   7   1       28.38       26.05     21.30 o 
  -5   7   1     1490.69     1575.80     67.58 o 
  -4   7   1     1502.07     1515.58     65.18 o 
  -3   7   1      920.68      980.21     36.77 o 
  -2   7   1      499.19      459.97     31.97 o 
  -1   7   1       14.95       15.35     17.87 o 
   0   7   1      183.93      162.01     19.28 o 
   1   7   1      102.76       90.76      8.32 o 
   2   7   1     7554.25     7696.68    140.68 o 
   3   7   1     9951.61    10042.58     80.46 o 
   4   7   1       97.46       69.83     13.26 o 
   5   7   1     3362.32     3347.34     54.22 o 
   6   7   1     1427.08     1369.77     29.57 o 
   7   7   1     1743.64     1674.70     28.72 o 
   8   7   1     3821.58     4152.99    157.71 o 
   9   7   1      287.02      296.74     39.75 o 
  10   7   1       12.95       13.14     23.87 o 
  -8   8   1      639.91      688.75     58.48 o 
  -7   8   1     1274.35     1227.84     70.48 o 
  -6   8   1       10.27       16.92     25.38 o 
  -5   8   1      292.32      170.66     61.73 o 
  -4   8   1      116.44      193.02     50.97 o 
  -3   8   1      168.40       89.49     30.99 o 
  -2   8   1      100.15       81.58     30.34 o 
  -1   8   1     1672.30     1594.07     58.00 o 
   0   8   1      110.40       77.48     36.19 o 
   1   8   1      785.56      641.49     66.18 o 
   2   8   1      111.50      131.97     56.51 o 
   3   8   1     7937.63     8046.35    152.10 o 
   4   8   1     3920.54     4152.69     53.15 o 
   5   8   1     3211.62     3285.99     50.06 o 
   6   8   1     3752.28     4067.77     69.32 o 
   7   8   1       14.55        1.16      7.61 o 
   8   8   1      579.14      641.90     54.18 o 
   9   8   1      132.57      114.52     37.83 o 
  10   8   1       84.00       40.30     23.50 o 
  -8   9   1      142.71      141.07     50.51 o 
  -7   9   1       16.58        4.80     24.78 o 
  -6   9   1      361.81      313.88     45.44 o 
  -5   9   1        6.80      -17.36     25.37 o 
  -4   9   1     1715.13     1882.57     83.30 o 
  -3   9   1      131.70      148.58     41.93 o 
  -2   9   1     3115.35     3271.80    104.47 o 
  -1   9   1      360.37      366.06     49.98 o 
   0   9   1      204.19      179.99     22.60 o 
   1   9   1     8488.21     8754.96    154.13 o 
   2   9   1       54.73       23.61     39.86 o 
   3   9   1     9884.63    10677.71    218.86 o 
   4   9   1      270.03      262.07     16.68 o 
   5   9   1     6078.48     6488.09     86.69 o 
   6   9   1      157.51      176.56     22.60 o 
   7   9   1      188.26      143.04     15.87 o 
   8   9   1      212.69      203.66     14.55 o 
   9   9   1       21.09        0.66     18.88 o 
  -7  10   1        6.52       65.02     66.18 o 
  -6  10   1      265.08      256.24     47.55 o 
  -5  10   1        0.62        0.58     24.08 o 
  -4  10   1      307.24      220.71     39.03 o 
  -3  10   1      276.70      170.23     46.46 o 
  -2  10   1     1729.27     1807.62     86.67 o 
  -1  10   1        1.80       17.22     48.96 o 
   0  10   1     1207.25     1190.48     94.05 o 
   1  10   1       28.52       68.12     48.57 o 
   2  10   1     5840.53     6179.75    160.42 o 
   3  10   1     7181.05     7618.70    173.77 o 
   4  10   1      307.22      250.02     61.15 o 
   5  10   1     2262.88     2289.39     38.57 o 
   6  10   1       15.10        7.49     10.32 o 
   7  10   1     1905.05     1881.81     43.99 o 
   8  10   1      831.74      833.93     23.40 o 
   9  10   1      114.63       81.29     31.03 o 
  -6  11   1       49.93       47.41     43.15 o 
  -5  11   1      963.06     1018.53     66.36 o 
  -4  11   1      225.28      274.53     51.00 o 
  -3  11   1     4144.36     4341.16    116.07 o 
  -2  11   1      615.44      568.92     83.21 o 
  -1  11   1     6068.62     6502.72    193.90 o 
   0  11   1     1652.08     1728.22     54.15 o 
   1  11   1      840.50      929.43     98.50 o 
   2  11   1      979.86     1000.84    105.27 o 
   3  11   1      145.43      130.81     57.67 o 
   4  11   1     1497.88     1574.59     94.63 o 
   5  11   1      341.90      300.91     53.80 o 
   6  11   1        0.08       17.27     19.54 o 
   7  11   1      421.99      385.15     32.29 o 
   8  11   1       18.97        4.44      8.04 o 
   9  11   1      736.04      692.19     59.41 o 
  -6  12   1        0.72       42.57     43.15 o 
  -5  12   1     1514.76     1659.55    130.81 o 
  -4  12   1      757.46      789.14     93.27 o 
  -3  12   1      725.52      655.61     89.60 o 
  -2  12   1      822.53      753.14     92.50 o 
  -1  12   1     1504.46     1479.97    104.50 o 
   0  12   1       16.06        7.11     29.12 o 
   1  12   1     4107.33     4141.70    161.39 o 
   2  12   1     2529.63     2608.52    125.01 o 
   3  12   1      120.77      104.50     54.57 o 
   4  12   1     2326.04     2559.95    110.30 o 
   5  12   1      126.98      180.16     48.38 o 
   6  12   1      125.11      142.42     47.41 o 
   7  12   1       38.49        5.05     12.51 o 
   8  12   1     1893.46     2026.31     53.50 o 
  -5  13   1      299.37      308.26     79.34 o 
  -4  13   1      396.57      446.04     82.63 o 
  -3  13   1     2102.69     2208.34    147.26 o 
  -2  13   1       73.88       13.16     46.44 o 
  -1  13   1        1.25      -13.74     39.28 o 
   0  13   1      209.10      178.07     22.96 o 
   1  13   1      618.00      504.09     71.60 o 
   2  13   1     1363.88     1277.17     92.30 o 
   3  13   1     3916.33     4257.04    152.10 o 
   4  13   1      727.03      705.35     72.57 o 
   5  13   1        1.97      -16.25     27.09 o 
   6  13   1       38.85        4.64     23.22 o 
   7  13   1      800.75      784.68     61.15 o 
  -3  14   1       25.27      -16.64     46.44 o 
  -2  14   1     1019.98      977.03    107.40 o 
  -1  14   1      404.53      388.50     33.73 o 
   0  14   1     2594.74     2758.88    146.29 o 
   1  14   1      434.78      447.98     71.60 o 
   2  14   1      426.44      426.30     89.98 o 
   3  14   1       59.96       58.63     41.22 o 
   4  14   1       32.93       49.15     36.96 o 
   5  14   1      553.11      560.60     67.73 o 
   6  14   1       17.39       79.53     48.96 o 
  -2  15   1       36.21      -15.67     54.57 o 
  -1  15   1      852.39      806.02     41.88 o 
   0  15   1        3.79       27.87     52.05 o 
   1  15   1     1414.32     1317.23    118.43 o 
   2  15   1      119.00       80.11     46.44 o 
   3  15   1      281.44      297.62     62.31 o 
   4  15   1        9.34       14.51     31.74 o 
   5  15   1       37.37       25.54     37.35 o 
  -4 -14   2      604.37      596.98     78.18 o 
  -3 -14   2        8.04       32.70     35.99 o 
  -2 -14   2      884.33      850.28    100.04 o 
  -1 -14   2      850.84      976.84    101.01 o 
   0 -14   2      521.67      585.16     40.79 o 
   1 -14   2      164.90      176.88     30.49 o 
  -5 -13   2        6.58       -7.93     28.64 o 
  -4 -13   2     1101.76     1186.22     92.11 o 
  -3 -13   2     1295.75     1222.60     91.14 o 
  -2 -13   2      794.74      813.56     30.54 o 
  -1 -13   2       46.11       55.46     21.77 o 
   0 -13   2      624.40      642.24     44.81 o 
   1 -13   2      302.59      254.87     40.20 o 
   2 -13   2        2.26       16.54     17.55 o 
   3 -13   2        0.40       17.42     52.63 o 
  -7 -12   2     2282.90     2475.31     51.71 o 
  -6 -12   2      109.30      136.81     32.20 o 
  -5 -12   2     1312.67     1455.67     44.24 o 
  -4 -12   2      148.05      116.60     22.95 o 
  -3 -12   2      785.21      782.10     39.13 o 
  -2 -12   2     2272.23     2245.85     52.63 o 
  -1 -12   2       10.94       20.54     18.48 o 
   0 -12   2        0.47        1.06     14.81 o 
   1 -12   2       31.20       11.92      9.28 o 
   2 -12   2       32.31        3.29     45.09 o 
   3 -12   2        0.63       16.84     49.54 o 
   4 -12   2      545.49      405.98     69.08 o 
  -7 -11   2       91.92       58.17     17.15 o 
  -6 -11   2      544.59      551.89     53.22 o 
  -5 -11   2     1225.51     1324.77     45.06 o 
  -4 -11   2       76.70       79.84     21.38 o 
  -3 -11   2      178.90      173.06     25.12 o 
  -2 -11   2     1443.57     1476.74     46.26 o 
  -1 -11   2      522.61      578.62     47.80 o 
   0 -11   2      258.20      115.33     47.02 o 
   1 -11   2     1873.28     1844.67     66.94 o 
   2 -11   2     2167.77     2117.00    124.43 o 
   3 -11   2      262.14      253.31     71.21 o 
   4 -11   2     1471.44     1366.38    114.75 o 
   5 -11   2       18.17       -2.52     28.06 o 
  -8 -10   2      173.35      154.00     27.08 o 
  -7 -10   2     3288.36     3417.42     81.52 o 
  -6 -10   2     1805.32     1949.07     46.02 o 
  -5 -10   2      974.35      959.69     33.33 o 
  -4 -10   2      752.18      741.86     43.63 o 
  -3 -10   2     2988.48     2890.92     65.57 o 
  -2 -10   2      147.91      127.89     21.13 o 
  -1 -10   2     3981.47     4093.22     79.27 o 
   0 -10   2      207.60      152.84     35.89 o 
   1 -10   2      466.81      332.45     74.70 o 
   2 -10   2      384.61      331.87     72.57 o 
   3 -10   2     3587.87     3731.27    161.00 o 
   4 -10   2      875.73      818.16     64.45 o 
   5 -10   2      972.42      958.69    116.98 o 
   6 -10   2       41.34       37.01     32.91 o 
  -9  -9   2      450.21      371.14     38.34 o 
  -8  -9   2      763.37      854.37     51.39 o 
  -7  -9   2     2979.03     3261.23    121.91 o 
  -6  -9   2       20.11       30.02     13.95 o 
  -5  -9   2      850.83      847.63     32.96 o 
  -4  -9   2      278.69      346.80     33.23 o 
  -3  -9   2     1229.43     1246.14     75.41 o 
  -2  -9   2      737.21      784.56     40.06 o 
  -1  -9   2       76.18       38.97     27.37 o 
   0  -9   2       67.86       65.60     26.50 o 
   1  -9   2       51.47       70.06     34.58 o 
   2  -9   2      580.44      575.02     56.49 o 
   4  -9   2     1173.80     1163.27     66.50 o 
   5  -9   2     1046.34     1227.18     74.72 o 
   6  -9   2      863.67      923.62     73.05 o 
   7  -9   2       91.79      101.19     43.54 o 
  -9  -8   2        8.53        3.20     19.99 o 
  -8  -8   2      451.88      421.24     38.59 o 
  -7  -8   2      154.55      151.90     26.19 o 
  -6  -8   2      395.74      370.26     23.74 o 
  -5  -8   2     1193.55     1222.26     37.14 o 
  -4  -8   2     2017.07     2048.13     43.65 o 
  -3  -8   2       15.65       51.35     23.09 o 
  -2  -8   2      358.20      383.26     44.41 o 
  -1  -8   2     4443.57     4661.09     90.09 o 
   0  -8   2      258.06      256.95     31.12 o 
   1  -8   2     2509.60     2591.99     86.36 o 
   2  -8   2     3074.42     3113.30    100.92 o 
   3  -8   2     2730.47     2772.45    100.64 o 
   4  -8   2       30.05       39.58     40.15 o 
   5  -8   2      200.07      157.34     46.44 o 
   6  -8   2       43.99       75.75     36.48 o 
   7  -8   2       78.02       82.48     53.80 o 
   8  -8   2      282.15      351.47     94.72 o 
  -9  -7   2     1960.84     2163.47     79.57 o 
  -8  -7   2      427.55      405.47     37.56 o 
  -6  -7   2     1795.62     1807.87     34.80 o 
  -5  -7   2      490.67      561.20     35.51 o 
  -4  -7   2      699.99      678.41     31.51 o 
  -3  -7   2      474.58      431.69     26.34 o 
  -2  -7   2     2048.49     1954.48     53.59 o 
  -1  -7   2      607.67      574.54     42.97 o 
   0  -7   2     1875.63     1845.74     46.32 o 
   1  -7   2        0.65       25.70     19.06 o 
   2  -7   2      318.18      337.13     48.44 o 
   3  -7   2      748.89      736.92     61.82 o 
   4  -7   2     6134.54     6402.27    145.75 o 
   5  -7   2     2060.00     1921.97    106.33 o 
   6  -7   2       22.45       19.97     27.55 o 
   7  -7   2      785.09      816.60     62.02 o 
   8  -7   2      238.23      253.08     64.25 o 
 -10  -6   2       25.32       45.00     31.50 o 
  -9  -6   2      105.36       67.91     32.68 o 
  -8  -6   2      196.66      183.61     33.84 o 
  -7  -6   2     1256.41     1236.48     56.08 o 
  -6  -6   2      682.17      688.17     44.65 o 
  -5  -6   2       70.66       59.42     17.73 o 
  -4  -6   2     1072.92     1104.86     33.64 o 
  -3  -6   2     4344.99     4511.65     48.39 o 
  -2  -6   2     1478.37     1397.96     36.08 o 
  -1  -6   2     8438.47     8883.77     82.82 o 
   0  -6   2     1469.39     1587.71     42.28 o 
   1  -6   2    10218.66    10419.52    187.22 o 
   2  -6   2      812.94      789.00     38.98 o 
   3  -6   2      474.12      472.38     63.37 o 
   4  -6   2      659.56      644.01     54.16 o 
   5  -6   2       51.18       58.17     34.81 o 
   6  -6   2      552.99      461.80     53.53 o 
   7  -6   2      175.32      124.78     37.54 o 
   8  -6   2      894.14      857.00     60.88 o 
   9  -6   2       21.11        7.21     23.18 o 
 -10  -5   2      714.39      697.96     55.23 o 
  -9  -5   2      439.61      384.17     42.74 o 
  -8  -5   2      310.01      225.45     56.70 o 
  -7  -5   2     3434.49     3575.01     90.70 o 
  -6  -5   2     1023.78     1001.16     53.51 o 
  -5  -5   2     5697.99     6013.93     67.32 o 
  -4  -5   2     4338.41     4308.97     55.09 o 
  -3  -5   2     1046.24      987.11     24.74 o 
  -2  -5   2     4153.26     4427.45     49.98 o 
  -1  -5   2     2376.05     2631.28     60.27 o 
   0  -5   2      299.77      276.20     26.69 o 
   1  -5   2       24.21       57.99     34.24 o 
   2  -5   2     3617.06     3777.86     63.36 o 
   3  -5   2    27131.00    29969.76    349.14 o 
   4  -5   2       51.21       88.66     29.41 o 
   5  -5   2     4107.00     4167.45    100.35 o 
   6  -5   2       90.88      139.36     41.72 o 
   7  -5   2     1807.15     1735.63     71.92 o 
   8  -5   2      995.85      999.74     59.63 o 
   9  -5   2       35.04       39.60     29.22 o 
 -10  -4   2       81.43       63.55     29.48 o 
  -9  -4   2      218.80      253.80     46.13 o 
  -8  -4   2      562.16      502.71     63.02 o 
  -7  -4   2       32.83       54.07     25.93 o 
  -6  -4   2       44.23        6.13     24.35 o 
  -5  -4   2        9.57        0.87     22.16 o 
  -4  -4   2     1492.30     1357.38     27.12 o 
  -3  -4   2     2339.14     2611.34     33.20 o 
  -2  -4   2      967.55      832.08     24.80 o 
  -1  -4   2     4986.07     5058.05     68.20 o 
   0  -4   2     5048.58     4981.90     79.60 o 
   1  -4   2      137.70       58.15     30.53 o 
   2  -4   2      961.75      915.91     37.20 o 
   3  -4   2       50.94       68.80     28.00 o 
   4  -4   2    13843.25    15263.87    131.30 o 
   5  -4   2     7276.80     7841.73    112.41 o 
   6  -4   2      407.04      372.64     52.98 o 
   7  -4   2      856.04      889.82     54.80 o 
   8  -4   2        0.38       -1.23     21.31 o 
   9  -4   2     3671.54     3666.52    101.31 o 
 -10  -3   2       92.04       76.79     35.65 o 
  -9  -3   2      279.50      226.77     42.00 o 
  -8  -3   2     1164.45     1194.71     93.97 o 
  -7  -3   2      393.90      373.77     50.77 o 
  -6  -3   2     1682.34     1622.73     91.82 o 
  -5  -3   2      718.72      683.53     55.54 o 
  -4  -3   2      582.26      612.28     35.37 o 
  -3  -3   2      483.95      392.41     18.15 o 
  -2  -3   2      458.52      395.80     19.87 o 
  -1  -3   2     2362.17     2171.32     44.61 o 
   0  -3   2      376.28      270.87     32.88 o 
   1  -3   2    25779.80    25768.42    231.24 o 
   2  -3   2    11795.74    11801.81    134.28 o 
   3  -3   2      464.71      516.03     37.11 o 
   4  -3   2       28.30       33.28     27.08 o 
   5  -3   2      948.46      940.04     46.91 o 
   6  -3   2     1477.67     1563.84     54.46 o 
   7  -3   2      878.36      833.59     54.65 o 
   8  -3   2      375.41      390.26     37.80 o 
   9  -3   2      690.40      695.20     49.91 o 
  10  -3   2      130.20      108.37     38.61 o 
 -10  -2   2     1111.21     1206.24     82.44 o 
  -9  -2   2     1138.01     1189.15     78.55 o 
  -8  -2   2      347.62      301.55     40.41 o 
  -7  -2   2        6.27        2.60     27.83 o 
  -6  -2   2      730.92      874.23     57.38 o 
  -5  -2   2        0.25        7.88     24.53 o 
  -4  -2   2     2753.24     2795.92     74.02 o 
  -3  -2   2       11.51       -4.06     19.98 o 
  -2  -2   2      341.19      293.81     25.05 o 
  -1  -2   2     1792.42     1879.14    102.71 o 
   0  -2   2     6734.56     7431.88    174.94 o 
   1  -2   2       68.76       34.16     72.66 o 
   2  -2   2     1718.79     1605.99     54.77 o 
   3  -2   2      105.07       -3.39     21.50 o 
   4  -2   2     2669.39     2583.07     52.95 o 
   5  -2   2     1080.64      963.61     40.40 o 
   6  -2   2     1649.88     1619.54     51.80 o 
   7  -2   2     2713.84     2823.50     92.30 o 
   8  -2   2     1244.54     1213.25     47.39 o 
   9  -2   2     1677.65     1724.77     84.04 o 
  10  -2   2       17.50       15.18     28.83 o 
 -10  -1   2       43.02        3.40     29.29 o 
  -9  -1   2       98.65       92.85     29.95 o 
  -8  -1   2      747.22      739.51     53.17 o 
  -7  -1   2       19.09       23.55     29.50 o 
  -6  -1   2      831.60      799.98     49.25 o 
  -5  -1   2     3164.65     3201.18     75.53 o 
  -4  -1   2     4180.98     4060.11     76.35 o 
  -3  -1   2     9424.92     9934.86    126.24 o 
  -2  -1   2      360.11      277.26     37.68 o 
  -1  -1   2      480.78      749.47     63.83 o 
   0  -1   2     7698.18     7268.66     86.46 o 
   1  -1   2     3196.33     3874.93    219.92 o 
   2  -1   2     4625.82     4087.65     87.57 o 
   3  -1   2     2892.42     3092.52     69.43 o 
   4  -1   2       70.66      115.53     28.62 o 
   5  -1   2      910.25      809.33     31.40 o 
   6  -1   2     1165.01     1138.35     37.73 o 
   7  -1   2       18.66       50.02     19.63 o 
   8  -1   2      112.22       89.11     18.36 o 
   9  -1   2       14.60        4.47     14.95 o 
  10  -1   2       58.52       42.59     22.89 o 
 -10   0   2        3.79      -24.12     27.24 o 
  -9   0   2        9.03       11.80     11.26 o 
  -8   0   2      998.11      929.46     34.49 o 
  -7   0   2     1240.42     1326.39     71.12 o 
  -6   0   2      116.05      141.41     24.03 o 
  -5   0   2     1099.20     1016.81     30.87 o 
  -4   0   2     9072.86     9129.21    119.52 o 
  -3   0   2      780.96      655.67     42.96 o 
  -2   0   2     6887.22     7151.76    120.19 o 
  -1   0   2     2141.21     1886.79     41.29 o 
   1   0   2     6314.95     6117.27     80.43 o 
   3   0   2      322.11      183.77     57.19 o 
   4   0   2     1445.39     1381.03     36.49 o 
   5   0   2     1647.21     1604.42     37.09 o 
   6   0   2     1854.56     1905.80     48.24 o 
   7   0   2     1708.40     1740.94     46.16 o 
   8   0   2      629.10      655.68     32.88 o 
   9   0   2        0.25       12.77     13.21 o 
  10   0   2       19.22       50.23     19.54 o 
 -10   1   2      551.33      445.28     32.07 o 
  -9   1   2      562.70      598.05     39.58 o 
  -8   1   2      376.86      375.66     30.54 o 
  -7   1   2      152.00       52.03     31.49 o 
  -6   1   2     1252.35     1258.49     44.91 o 
  -5   1   2       58.56       44.91     21.13 o 
  -4   1   2       33.68       -1.37     17.39 o 
  -3   1   2     1939.93     1937.59     50.51 o 
  -2   1   2     5422.45     5581.82     94.13 o 
   1   1   2     2161.71     2144.87     64.25 o 
   2   1   2     4076.29     4603.57    115.27 o 
   3   1   2       26.52      -31.45     29.80 o 
   4   1   2     5062.92     5093.02     56.03 o 
   5   1   2     1831.25     1962.28     38.21 o 
   6   1   2    11234.28    12210.49    107.21 o 
   7   1   2        4.66       -2.67     15.94 o 
   8   1   2     2760.78     2905.44     55.06 o 
   9   1   2     1136.08     1056.24     36.81 o 
  10   1   2      636.82      603.96     35.38 o 
 -10   2   2       10.13        4.88     14.85 o 
  -9   2   2      220.04      196.05     40.47 o 
  -8   2   2       58.53       27.48     16.81 o 
  -7   2   2      461.87      486.21     37.82 o 
  -6   2   2      636.17      607.39     38.32 o 
  -5   2   2      738.14      706.70     33.27 o 
  -4   2   2     8774.47     9141.65    117.09 o 
  -3   2   2     6737.70     6511.79     78.95 o 
   2   2   2     2306.58     3002.05    138.79 o 
   3   2   2     3867.18     3852.47     76.30 o 
   4   2   2     2609.18     2653.86     38.18 o 
   5   2   2     8175.65     8709.61     71.31 o 
   6   2   2     1147.87     1262.30     34.07 o 
   7   2   2       72.14       92.96     19.56 o 
   8   2   2      174.22      157.00     21.53 o 
   9   2   2       22.57       13.87     17.03 o 
  10   2   2       81.87       66.52     21.28 o 
  11   2   2      152.08      126.61     26.83 o 
 -10   3   2       49.52       46.93     25.59 o 
  -9   3   2      148.58       89.83     27.48 o 
  -8   3   2      107.20       73.48     23.61 o 
  -7   3   2        4.46       15.43     26.56 o 
  -6   3   2      298.43      309.01     28.06 o 
  -5   3   2        8.28        4.48     15.35 o 
  -4   3   2    13308.00    13930.60     92.82 o 
  -3   3   2    17995.00    18843.49    125.97 o 
  -2   3   2      709.92      594.37     42.52 o 
  -1   3   2     4107.50     3953.13    127.91 o 
   3   3   2     8438.21     8324.77     85.39 o 
   4   3   2     1496.22     1378.64     39.39 o 
   5   3   2     9083.18     9528.68     84.91 o 
   6   3   2     3283.01     3413.80     59.40 o 
   7   3   2     4971.50     4980.84     83.94 o 
   8   3   2      511.13      504.03     31.77 o 
   9   3   2      727.20      745.88     35.32 o 
  10   3   2       61.77       85.66     20.29 o 
  11   3   2      155.23      154.32     23.80 o 
 -10   4   2      113.07      113.60     29.71 o 
  -9   4   2       34.35       46.73     23.88 o 
  -8   4   2      140.95      116.74     28.60 o 
  -7   4   2      159.12       97.84     27.08 o 
  -6   4   2     1929.69     1939.72     47.39 o 
  -5   4   2       22.20        3.98     16.06 o 
  -4   4   2     1103.65      986.02     32.14 o 
  -3   4   2     9656.34     9882.72     87.75 o 
  -2   4   2       53.62       50.14     22.00 o 
  -1   4   2     4004.84     3761.53     66.44 o 
   0   4   2     6211.26     6191.17    127.33 o 
   3   4   2     2726.66     2754.75     56.37 o 
   4   4   2      152.31      114.10     19.03 o 
   5   4   2      300.67      246.79     21.27 o 
   6   4   2       27.41       30.91     16.53 o 
   7   4   2      256.31      285.80     30.34 o 
   8   4   2     1728.21     1783.33     46.84 o 
   9   4   2      336.76      357.01     27.02 o 
  10   4   2      110.13      105.33     23.85 o 
  11   4   2      270.36      225.05     64.83 o 
  -9   5   2      273.61      265.84     41.42 o 
  -8   5   2       21.15        7.19     21.87 o 
  -7   5   2        2.97      -10.51     25.45 o 
  -6   5   2      888.13      918.26     49.59 o 
  -5   5   2     1723.29     1832.08     50.96 o 
  -4   5   2     2591.93     2439.05     50.71 o 
  -3   5   2      312.69      340.61     27.25 o 
  -2   5   2    14294.60    15141.01    123.52 o 
  -1   5   2     6298.38     6648.02     79.22 o 
   0   5   2    10205.15     9144.33    179.19 o 
   2   5   2      537.41      654.07     27.67 o 
   3   5   2    10074.42     9962.94     93.77 o 
   4   5   2        0.18       34.11     28.74 o 
   5   5   2     1903.12     1912.09     40.90 o 
   6   5   2       22.49        1.37     14.90 o 
   7   5   2      824.42      802.66     35.50 o 
   8   5   2     1942.00     2001.53     48.31 o 
   9   5   2        3.64        1.67      6.82 o 
  10   5   2        9.25       15.59     27.38 o 
  -9   6   2        2.50        8.32     26.29 o 
  -8   6   2      295.08      318.03     51.01 o 
  -7   6   2      791.01      790.57     50.42 o 
  -6   6   2      561.59      553.32     40.75 o 
  -5   6   2      648.56      631.74     41.21 o 
  -4   6   2       39.19       29.03     10.57 o 
  -3   6   2     2734.67     2555.36     47.21 o 
  -2   6   2     8960.13     9264.28     83.25 o 
  -1   6   2     8607.79     9087.83     82.50 o 
   0   6   2    12996.92    13908.17    239.57 o 
   1   6   2      279.40      365.93     56.31 o 
   3   6   2     2490.71     2396.43     53.22 o 
   4   6   2      957.61     1065.91     34.89 o 
   5   6   2     2508.37     2643.54     58.96 o 
   6   6   2        2.14       12.77     16.48 o 
   7   6   2       50.85       91.38     20.42 o 
   8   6   2      115.66       81.09     18.61 o 
   9   6   2      525.42      540.46     22.30 o 
  10   6   2     2229.60     2379.20     87.67 o 
  -9   7   2       16.19       38.15     38.63 o 
  -8   7   2       50.80       67.22     26.03 o 
  -7   7   2        1.02       17.66     25.91 o 
  -6   7   2     5466.08     5511.01    124.21 o 
  -5   7   2      600.46      652.91     41.88 o 
  -4   7   2     3119.83     3282.55     75.97 o 
  -3   7   2     7647.00     7566.31     79.54 o 
  -2   7   2     1044.85     1068.89     33.92 o 
  -1   7   2    14652.43    15196.49    146.20 o 
   0   7   2     1844.33     1957.59     42.22 o 
   1   7   2      349.66      401.92     60.38 o 
   2   7   2       36.10       79.92     31.35 o 
   3   7   2      573.44      564.06     22.97 o 
   4   7   2     1109.84     1049.15     35.87 o 
   5   7   2      282.91      266.49     28.11 o 
   6   7   2      259.39      253.21     22.22 o 
   7   7   2      670.69      601.05     28.87 o 
   8   7   2      759.87      757.52     22.43 o 
   9   7   2      336.43      341.75     37.13 o 
  10   7   2      193.15      162.62     38.26 o 
  -8   8   2     1079.84     1038.84     83.08 o 
  -7   8   2     1259.84     1261.39     66.70 o 
  -6   8   2     1974.95     1987.74    110.69 o 
  -5   8   2      930.97      865.36     45.70 o 
  -4   8   2     2649.54     2685.93     68.27 o 
  -3   8   2     1958.84     1991.98     57.54 o 
  -2   8   2      834.56      788.36     42.06 o 
  -1   8   2     1522.43     1414.13     43.46 o 
   0   8   2     1620.30     1618.94     37.01 o 
   1   8   2     3210.23     3039.08    112.82 o 
   2   8   2      383.50      374.64     63.28 o 
   3   8   2      732.40      744.43     60.18 o 
   4   8   2      448.06      426.19     27.74 o 
   5   8   2        9.27       22.14     14.64 o 
   6   8   2     1024.02     1059.91     43.03 o 
   7   8   2      251.15      179.44     15.92 o 
   8   8   2     1657.00     1736.91     37.93 o 
   9   8   2      290.85      307.47     38.93 o 
  10   8   2      313.46      388.57     65.60 o 
  -8   9   2      646.25      632.59     79.73 o 
  -7   9   2     2365.09     2351.02     90.75 o 
  -6   9   2       49.66       83.40     27.63 o 
  -5   9   2     2885.28     2899.56    120.36 o 
  -4   9   2       43.39       58.36     45.67 o 
  -3   9   2     2405.64     2352.30     80.89 o 
  -2   9   2     5792.47     6288.31    186.35 o 
  -1   9   2       92.01      101.99     26.51 o 
   0   9   2       28.46       29.52     16.29 o 
   1   9   2     2780.45     2755.20    281.94 o 
   2   9   2      185.92      119.40     44.70 o 
   3   9   2     1812.15     1787.65     89.21 o 
   4   9   2     2070.56     2156.38     53.60 o 
   5   9   2       10.98       -2.92     13.72 o 
   6   9   2      495.59      521.93     27.81 o 
   7   9   2      236.13      229.32     23.31 o 
   8   9   2       69.54       59.44     11.90 o 
   9   9   2        1.23       32.51     35.41 o 
  10   9   2      815.27      784.88     79.15 o 
  -7  10   2       25.34       24.96     45.86 o 
  -6  10   2      815.02      838.09     85.92 o 
  -5  10   2     4277.58     4386.69    165.84 o 
  -4  10   2      125.06       63.66     49.93 o 
  -3  10   2     4502.00     4890.59    168.74 o 
  -2  10   2     1789.82     1688.77    107.40 o 
  -1  10   2     1932.49     2069.79    122.88 o 
   0  10   2      812.93      756.71     46.64 o 
   1  10   2     1626.66     1616.97     95.59 o 
   2  10   2     1093.67     1322.64    102.37 o 
   3  10   2        4.79        5.61     38.51 o 
   4  10   2      439.89      446.04     56.89 o 
   5  10   2     1313.37     1246.87     37.77 o 
   6  10   2       55.55       46.09     19.48 o 
   7  10   2      320.68      327.86     29.94 o 
   8  10   2      717.96      730.90     27.87 o 
   9  10   2       53.11       80.89     41.60 o 
  -7  11   2      104.65       11.22     43.15 o 
  -6  11   2        3.21        1.94     38.12 o 
  -5  11   2        0.33       31.74     45.28 o 
  -4  11   2      118.86      126.75     70.63 o 
  -3  11   2      134.10       76.82     48.96 o 
  -2  11   2        4.59       12.77     50.12 o 
  -1  11   2        3.45       29.99     52.44 o 
   0  11   2      510.25      560.41     77.60 o 
   1  11   2        4.51      -18.00     47.99 o 
   2  11   2     1032.17     1117.91    104.69 o 
   3  11   2        0.93      -15.09     41.41 o 
   4  11   2       10.28       52.44     51.67 o 
   5  11   2     5734.77     6093.84    166.03 o 
   6  11   2        1.23        3.25     10.25 o 
   7  11   2      835.36      837.32     38.71 o 
   8  11   2     1537.25     1569.72     38.87 o 
   9  11   2      940.64      968.12     25.31 o 
  -6  12   2     2293.49     2412.11    142.23 o 
  -5  12   2      177.97       98.50     71.21 o 
  -4  12   2       63.09       33.09     46.64 o 
  -3  12   2      682.16      611.11     82.63 o 
  -2  12   2      475.76      421.85     77.79 o 
  -1  12   2     2049.97     2052.18    118.62 o 
   0  12   2       15.33       12.54     27.09 o 
   1  12   2      296.04      214.99     54.96 o 
   2  12   2        4.96        8.51     41.02 o 
   3  12   2     1043.14     1037.02     86.11 o 
   4  12   2       67.92      101.98     50.70 o 
   5  12   2       10.19       10.84     27.67 o 
   6  12   2     1665.96     1732.31     87.66 o 
   7  12   2       19.03       13.22     10.48 o 
   8  12   2      799.04      807.43     36.16 o 
  -5  13   2      452.31      548.60     88.43 o 
  -4  13   2      308.34      336.90     74.11 o 
  -3  13   2       64.04       53.60     47.02 o 
  -2  13   2       66.66       78.18     59.21 o 
  -1  13   2      223.42      189.83     68.89 o 
   0  13   2     1645.37     1654.71     59.50 o 
   1  13   2        6.81       -3.29     41.80 o 
   2  13   2      254.64      127.14     44.51 o 
   3  13   2     1706.59     1681.80    106.43 o 
   4  13   2        9.65        1.16     29.03 o 
   5  13   2     1514.96     1477.84    572.21 o 
   6  13   2      588.20      618.27     62.89 o 
   7  13   2     1796.96     1923.88     88.82 o 
  -4  14   2        4.79      -37.93     54.38 o 
  -3  14   2       59.87      -29.61     45.86 o 
  -2  14   2      138.81      151.91     60.96 o 
  -1  14   2     1025.29     1103.20    103.14 o 
   0  14   2      246.16      225.25     68.89 o 
   1  14   2     1034.17      994.45     95.01 o 
   2  14   2        0.41        1.94     36.57 o 
   3  14   2      217.14      153.26     56.89 o 
   4  14   2     1246.59     1381.08     99.46 o 
   5  14   2      552.06      534.67     69.08 o 
   6  14   2      933.19      942.78     76.63 o 
   7  14   2      543.64      572.21     60.57 o 
  -2  15   2     1159.91     1040.89    110.49 o 
  -1  15   2       87.67       47.70     25.70 o 
   0  15   2     1274.85     1236.92    178.03 o 
   1  15   2      251.81      209.77     62.89 o 
   2  15   2      140.52       95.59     60.18 o 
   3  15   2      209.41      115.33     53.80 o 
   4  15   2      196.45      198.74     60.18 o 
   5  15   2      901.43     1035.28     89.60 o 
   0  16   2        8.46        0.39     48.57 o 
   1  16   2      374.46      343.48     65.02 o 
   2  16   2        4.30        7.16     41.41 o 
   3  16   2      832.26      876.21    118.82 o 
  -1 -14   3       78.75       78.37     48.57 o 
  -5 -13   3      797.24      749.27     74.70 o 
  -4 -13   3      403.68      413.53     69.86 o 
  -3 -13   3        0.52       11.62     15.77 o 
  -2 -13   3     1000.73     1082.28     44.45 o 
  -1 -13   3      775.32      804.50     44.54 o 
   0 -13   3      743.79      711.96     45.12 o 
   1 -13   3      224.96      185.81     29.84 o 
   2 -13   3      523.90      535.87     48.69 o 
  -5 -12   3      349.94      351.54     28.03 o 
  -4 -12   3       97.49       91.34     32.99 o 
  -3 -12   3     1402.70     1507.42     49.21 o 
  -2 -12   3      858.84      853.87     40.58 o 
  -1 -12   3      401.30      412.46     38.80 o 
   0 -12   3     1419.76     1469.15     66.47 o 
   1 -12   3      598.93      557.50     56.81 o 
   2 -12   3     3109.35     3241.83    116.20 o 
   3 -12   3     1933.62     1728.24    322.78 o 
   4 -12   3      392.25      396.50     88.05 o 
  -7 -11   3        0.15        9.77      8.87 o 
  -6 -11   3      319.29      339.44     25.64 o 
  -5 -11   3     1067.65     1067.38     44.54 o 
  -4 -11   3      838.31      813.30     61.44 o 
  -3 -11   3       12.15        8.76     13.02 o 
  -2 -11   3     2099.99     2072.32     60.26 o 
  -1 -11   3      943.70     1021.07     48.58 o 
   0 -11   3     1103.32     1100.98     52.41 o 
   1 -11   3      147.53      123.91     28.55 o 
   2 -11   3        2.11       47.22     48.38 o 
   3 -11   3      555.89      608.98     90.56 o 
   4 -11   3     4432.85     4708.88    196.61 o 
   5 -11   3      730.38      693.15     96.37 o 
  -8 -10   3      402.73      426.64     38.62 o 
  -7 -10   3       17.30       15.20     17.64 o 
  -6 -10   3       67.12       65.95     17.68 o 
  -5 -10   3       11.78        9.27     11.56 o 
  -4 -10   3     5700.05     5773.19    149.97 o 
  -3 -10   3      921.42      867.29     44.60 o 
  -2 -10   3     1307.68     1278.98     49.26 o 
  -1 -10   3        8.81      -12.63     17.72 o 
   0 -10   3      183.85      116.03     34.64 o 
   1 -10   3     4097.94     4020.34     96.91 o 
   2 -10   3     1574.77     1527.18    106.43 o 
   3 -10   3     5650.83     6003.47    202.99 o 
   4 -10   3      918.46     1095.27    107.40 o 
   5 -10   3      475.90      501.89     56.25 o 
   6 -10   3      380.96      358.32     60.09 o 
  -8  -9   3      125.71       96.02     29.50 o 
  -7  -9   3     1129.17     1124.14     51.80 o 
  -6  -9   3     1325.76     1322.99     39.10 o 
  -5  -9   3       50.26       51.85     15.44 o 
  -4  -9   3      495.67      471.92     40.53 o 
  -3  -9   3     1508.38     1488.81     57.46 o 
  -2  -9   3       22.40       24.61     26.03 o 
  -1  -9   3      431.84      441.89     44.62 o 
   0  -9   3      743.78      747.92     52.53 o 
   1  -9   3      148.11      153.84     72.57 o 
   2  -9   3     1359.61     1274.27    103.14 o 
   3  -9   3     2688.16     2609.58     93.86 o 
   4  -9   3       20.09      -10.16     29.72 o 
   5  -9   3      452.34      424.85     52.24 o 
   6  -9   3      884.14      907.96    144.94 o 
   7  -9   3      406.98      468.27     54.41 o 
  -9  -8   3        8.77       27.44     23.03 o 
  -8  -8   3       18.74       23.40     25.16 o 
  -7  -8   3        0.29       13.46     16.31 o 
  -6  -8   3      862.88      838.68     36.03 o 
  -5  -8   3     2427.46     2307.57     54.11 o 
  -4  -8   3      194.18      189.51     27.23 o 
  -3  -8   3     3161.71     3204.93     69.23 o 
  -2  -8   3        2.73       -3.53     19.47 o 
  -1  -8   3     4662.71     4605.79     94.77 o 
   0  -8   3     2456.98     2642.59     75.10 o 
   1  -8   3      270.78      217.26     67.54 o 
   2  -8   3      508.57      521.01     56.95 o 
   3  -8   3      384.03      345.43     50.25 o 
   4  -8   3      491.12      540.99     56.64 o 
   5  -8   3     2512.89     2533.58    119.69 o 
   6  -8   3       49.22       34.95     30.45 o 
   7  -8   3       51.68       12.37     44.80 o 
  -9  -7   3        1.72       30.90     29.43 o 
  -8  -7   3      290.52      314.43     37.15 o 
  -7  -7   3       34.36       29.95     22.08 o 
  -6  -7   3        2.24       -4.24      9.08 o 
  -5  -7   3       10.09       21.94     14.83 o 
  -4  -7   3      631.57      643.79     32.10 o 
  -3  -7   3     3404.84     3226.18     70.88 o 
  -2  -7   3     2547.38     2637.97    121.14 o 
  -1  -7   3     4807.44     4840.96     92.69 o 
   0  -7   3     1443.50     1356.69     45.91 o 
   1  -7   3     4031.65     4132.37    100.64 o 
   2  -7   3      143.82      141.74     42.07 o 
   3  -7   3     1608.70     1615.69     74.18 o 
   4  -7   3        2.01       47.30     35.79 o 
   5  -7   3       40.16       20.92     31.26 o 
   6  -7   3      561.84      555.01     53.15 o 
   7  -7   3       35.92       43.06     33.58 o 
   8  -7   3      794.58      794.95     86.97 o 
  -9  -6   3      194.45      172.87     51.47 o 
  -8  -6   3      357.15      345.22     51.96 o 
  -7  -6   3     2501.60     2589.96     77.87 o 
  -6  -6   3     1646.04     1707.84     61.23 o 
  -5  -6   3     3953.90     3987.63     55.78 o 
  -4  -6   3       65.62       75.30     19.06 o 
  -3  -6   3     1975.75     1929.62     49.76 o 
  -2  -6   3     2604.36     2476.20     51.49 o 
  -1  -6   3        4.18       -5.97     22.65 o 
   0  -6   3      947.86      838.43     40.68 o 
   1  -6   3     1926.51     1785.62     69.74 o 
   2  -6   3     3013.87     2974.22     88.85 o 
   3  -6   3     6217.69     6349.39    130.86 o 
   4  -6   3       22.89       54.19     36.56 o 
   5  -6   3       33.61       69.35     57.76 o 
   6  -6   3       27.61       27.09     39.86 o 
   7  -6   3     2081.78     1941.45     82.71 o 
   8  -6   3        0.79      -15.55     29.32 o 
 -10  -5   3       13.34       27.83     27.53 o 
  -9  -5   3      774.73      749.94     55.72 o 
  -8  -5   3     1751.73     1735.92     69.17 o 
  -7  -5   3      802.77      768.91     51.05 o 
  -6  -5   3     1222.44     1263.00     70.40 o 
  -5  -5   3     5192.38     5291.98     62.55 o 
  -4  -5   3     7374.59     7458.84     82.53 o 
  -3  -5   3     4161.47     4012.73     46.66 o 
  -2  -5   3     5190.05     5307.81     53.85 o 
  -1  -5   3    18159.11    19528.69    285.23 o 
   0  -5   3    12123.21    12803.28    106.05 o 
   1  -5   3     6067.90     6115.26    102.81 o 
   2  -5   3      157.99      176.65     27.91 o 
   3  -5   3     3068.95     3180.28     66.80 o 
   4  -5   3      111.52       60.45     34.34 o 
   5  -5   3      653.57      610.79     56.72 o 
   6  -5   3     1015.68      904.32     60.69 o 
   7  -5   3      457.49      430.66     53.70 o 
   8  -5   3        0.88      -10.35     24.20 o 
   9  -5   3       49.42       61.44     32.60 o 
 -10  -4   3        1.54       26.21     27.50 o 
  -9  -4   3     1855.96     1885.18     82.97 o 
  -8  -4   3      103.16      116.95     33.75 o 
  -7  -4   3       14.98       18.21     23.79 o 
  -6  -4   3      266.81      247.29     43.68 o 
  -5  -4   3      751.87      799.57     46.48 o 
  -4  -4   3     3387.66     3246.71     43.48 o 
  -3  -4   3      881.30      800.76     23.02 o 
  -2  -4   3      537.25      618.91     23.78 o 
   0  -4   3      282.30      317.44     28.01 o 
   1  -4   3    18994.84    19763.58    200.93 o 
   2  -4   3     5167.77     5741.43    104.79 o 
   3  -4   3     2523.18     2348.74     55.77 o 
   4  -4   3      755.78      813.23     41.32 o 
   5  -4   3     1707.12     1652.64     54.72 o 
   6  -4   3       41.93       22.77     30.52 o 
   7  -4   3      347.71      368.34     46.45 o 
   8  -4   3      498.12      467.88     44.53 o 
   9  -4   3     2998.93     3294.30    134.30 o 
 -10  -3   3        1.30       30.41     32.35 o 
  -9  -3   3      906.89      866.57     57.34 o 
  -8  -3   3       63.48       42.35     27.49 o 
  -7  -3   3     1790.83     1828.16     73.37 o 
  -6  -3   3     2576.28     2543.42     76.85 o 
  -5  -3   3     2221.92     2421.48     66.74 o 
  -4  -3   3     2615.38     2460.30     61.50 o 
  -3  -3   3     1002.98     1107.61     26.11 o 
  -2  -3   3     3563.11     3447.61     45.80 o 
  -1  -3   3     5546.35     5347.68     59.10 o 
   0  -3   3     1619.93     1614.16     42.40 o 
   1  -3   3       75.03       76.04     33.39 o 
   2  -3   3     1661.90     1649.55     57.77 o 
   3  -3   3     9789.42    10634.58    126.07 o 
   4  -3   3     2583.61     2669.72     95.30 o 
   5  -3   3      348.14      314.32     37.40 o 
   6  -3   3     1693.82     1667.67     96.17 o 
   7  -3   3      535.93      508.68     47.54 o 
   8  -3   3       41.04       18.72     38.80 o 
   9  -3   3       44.27        4.06     25.93 o 
  10  -3   3     1169.48     1208.92     80.02 o 
 -10  -2   3       40.83       32.28     28.07 o 
  -9  -2   3        1.69        6.87     49.15 o 
  -8  -2   3     1245.25     1168.22     89.79 o 
  -7  -2   3      811.06      795.63     72.08 o 
  -6  -2   3      553.18      558.26     84.18 o 
  -5  -2   3     1815.99     1574.49     56.49 o 
  -4  -2   3     2834.57     3047.24     67.17 o 
  -3  -2   3      261.94      162.02     15.15 o 
  -2  -2   3     7416.42     7011.55     67.10 o 
  -1  -2   3     1271.20     1030.36     42.18 o 
   0  -2   3     9738.35     9238.63    141.06 o 
   1  -2   3     1470.82     1219.66     69.55 o 
   2  -2   3      557.13      436.21     48.76 o 
   3  -2   3       24.76       67.94     25.70 o 
   4  -2   3      206.26      161.97     30.80 o 
   5  -2   3      116.37       75.27     25.02 o 
   6  -2   3      459.46      450.53     39.70 o 
   7  -2   3     1116.78     1067.45     47.31 o 
   8  -2   3     1603.53     1697.05     57.03 o 
   9  -2   3      174.33      195.66     39.67 o 
  10  -2   3       17.61       47.02     23.72 o 
 -10  -1   3      597.91      659.67     57.24 o 
  -9  -1   3     3085.42     3232.53    111.31 o 
  -8  -1   3     5148.61     5534.35    122.81 o 
  -7  -1   3      855.08      892.61     60.51 o 
  -6  -1   3        4.90       22.23     22.64 o 
  -5  -1   3      124.83      128.15     33.86 o 
  -4  -1   3     9277.53     9438.74    123.81 o 
  -3  -1   3       18.16       13.14      9.19 o 
  -2  -1   3      305.54      259.69     33.20 o 
  -1  -1   3      989.03      958.32     74.36 o 
   0  -1   3     1207.82     1587.39    138.42 o 
   1  -1   3       38.09       17.67     59.68 o 
   2  -1   3       14.25      -74.58     50.57 o 
   3  -1   3     2777.56     2691.75     58.24 o 
   4  -1   3       72.60       57.50     23.99 o 
   5  -1   3     6200.43     6339.44     84.21 o 
   6  -1   3      744.43      793.36     40.43 o 
   7  -1   3       12.60       14.13     21.23 o 
   8  -1   3      245.06      262.06     38.31 o 
   9  -1   3      204.47      176.82     27.39 o 
  10  -1   3     1589.88     1639.35     83.60 o 
 -10   0   3       11.95      -33.09     36.38 o 
  -9   0   3     1075.34     1015.72     63.80 o 
  -8   0   3       28.34      -31.85     25.10 o 
  -7   0   3      346.09      388.79     22.89 o 
  -6   0   3     3176.28     3276.35     75.54 o 
  -5   0   3     1439.11     1498.59     33.04 o 
  -4   0   3     8018.31     8934.98     79.07 o 
  -3   0   3       31.18       -3.96     34.54 o 
  -2   0   3     1124.99      787.49     39.50 o 
  -1   0   3    15012.06    15923.11    213.03 o 
   0   0   3     1850.47     2114.84     73.96 o 
   1   0   3     7118.74     8239.32    184.73 o 
   2   0   3      259.55       29.82     63.83 o 
   3   0   3      307.10      148.03     33.20 o 
   4   0   3     1095.10     1084.08     40.34 o 
   5   0   3     7620.90     7774.96     92.84 o 
   6   0   3     2385.09     2363.68     55.20 o 
   7   0   3     1120.72     1130.02     69.39 o 
   8   0   3       77.61       44.04     18.50 o 
   9   0   3      631.41      693.93     48.61 o 
  10   0   3      180.98      172.79     27.10 o 
 -10   1   3     1690.11     1766.86     86.25 o 
  -9   1   3     3572.09     3675.48     79.04 o 
  -8   1   3     1332.00     1318.15     43.50 o 
  -7   1   3        5.20       33.88     18.82 o 
  -6   1   3        0.79       12.29     18.06 o 
  -5   1   3     1097.06      999.03     33.46 o 
  -4   1   3    15169.49    16458.50    178.01 o 
  -3   1   3      119.36      122.64     28.08 o 
  -2   1   3     3935.81     3551.19     94.20 o 
  -1   1   3     5626.91     6016.18    142.87 o 
   0   1   3     4328.25     4104.01     89.57 o 
   1   1   3      236.43      182.87     90.76 o 
   2   1   3      318.94      280.70     89.57 o 
   3   1   3     2312.46     2321.18     52.57 o 
   4   1   3     1612.04     1666.34     41.49 o 
   5   1   3       38.94       19.05     14.06 o 
   6   1   3     1520.73     1410.61     45.12 o 
   7   1   3       64.96       53.72     25.42 o 
   8   1   3      538.64      489.54     40.60 o 
   9   1   3     1253.80     1201.62     44.15 o 
  10   1   3       43.87       48.01     18.30 o 
 -10   2   3      830.66      856.99     44.26 o 
  -9   2   3      190.95      146.29     28.33 o 
  -8   2   3    10498.54    11701.16    264.65 o 
  -7   2   3      875.12      886.43     46.34 o 
  -6   2   3      123.30      117.82     22.09 o 
  -5   2   3      815.84      774.44     34.26 o 
  -4   2   3      237.51      228.36     29.19 o 
  -3   2   3     9465.35     9859.67    102.56 o 
  -1   2   3     1994.21     2111.18    103.95 o 
   0   2   3        6.37       64.99    105.46 o 
   2   2   3    10663.21    11610.04    289.69 o 
   3   2   3     6817.41     7334.22     84.43 o 
   4   2   3     1233.35     1228.48     37.65 o 
   5   2   3     7905.57     8356.53     82.74 o 
   6   2   3     8075.88     8800.47    104.34 o 
   7   2   3     6825.00     7258.42     97.69 o 
   8   2   3      175.69      168.20     23.20 o 
   9   2   3     1370.33     1415.35     44.76 o 
  10   2   3     1142.06     1211.19     60.12 o 
  11   2   3       34.61       13.40     23.09 o 
 -10   3   3      199.69      140.51     28.00 o 
  -9   3   3      199.05      147.13     31.09 o 
  -8   3   3     1155.25     1088.44     45.16 o 
  -7   3   3      429.81      413.48     34.16 o 
  -6   3   3     1594.55     1571.16     49.65 o 
  -5   3   3       45.39       12.68     18.58 o 
  -4   3   3    16590.76    17791.98    132.12 o 
  -3   3   3     4630.70     4813.25     67.85 o 
  -2   3   3       11.96       -8.88     27.77 o 
   0   3   3      261.19      546.84     98.01 o 
   1   3   3      868.21     1225.50    141.65 o 
   3   3   3     1699.00     1634.87     50.96 o 
   4   3   3     1942.77     2074.35     66.72 o 
   5   3   3     2797.04     2821.63     61.35 o 
   6   3   3     3186.88     3309.21     81.76 o 
   7   3   3     4249.64     4314.86     81.97 o 
   8   3   3     1550.41     1445.76     56.74 o 
   9   3   3       73.43       71.03     26.18 o 
  10   3   3      110.96       92.04     32.06 o 
  11   3   3       96.94       65.02     39.86 o 
 -10   4   3      207.26      214.60     48.76 o 
  -9   4   3     1892.63     1968.59     73.65 o 
  -8   4   3     1048.19     1012.16     52.03 o 
  -7   4   3      189.18      113.87     27.89 o 
  -6   4   3       89.60       52.53     25.55 o 
  -5   4   3       56.07       56.56     22.35 o 
  -4   4   3     1889.81     1602.49     47.74 o 
  -3   4   3     1399.57     1289.05     42.75 o 
  -2   4   3     6170.09     6152.41     75.66 o 
  -1   4   3        5.97      -36.94     37.74 o 
   0   4   3       28.54       -2.12     69.08 o 
   1   4   3      521.02      546.28     74.70 o 
   3   4   3     4229.72     4045.92    107.20 o 
   4   4   3      761.29      635.22     36.86 o 
   5   4   3       69.94       88.07     37.15 o 
   6   4   3     2947.81     2820.45     57.01 o 
   7   4   3      163.25      177.92     28.99 o 
   8   4   3     4181.37     4101.88     88.71 o 
   9   4   3      161.04      128.51     32.70 o 
  10   4   3        5.37        8.40     12.40 o 
  11   4   3       23.18       21.88     15.72 o 
  -9   5   3       35.16       36.62     29.83 o 
  -8   5   3     2143.84     2199.21     83.21 o 
  -7   5   3     2289.32     2319.48     79.16 o 
  -6   5   3      178.52      135.75     33.63 o 
  -5   5   3       12.80       14.20     24.82 o 
  -4   5   3     1008.48      997.94     41.93 o 
  -3   5   3      175.27      178.16     26.74 o 
  -2   5   3     1841.54     1913.80     42.21 o 
  -1   5   3      455.77      364.55     26.18 o 
   0   5   3     5201.85     4964.17    109.91 o 
   1   5   3        7.06      -11.03     18.58 o 
   2   5   3      247.99      104.50     40.44 o 
   3   5   3     6299.67     6033.07    100.04 o 
   4   5   3     1001.21      960.20     56.89 o 
   5   5   3     5892.96     5711.45     80.43 o 
   6   5   3     5240.37     5526.92     78.19 o 
   7   5   3      108.38       84.04     24.49 o 
   8   5   3     2655.07     2698.30     71.57 o 
   9   5   3      219.17      244.17     31.51 o 
  10   5   3     2128.92     2295.00     59.53 o 
  -9   6   3       12.32        7.12     24.17 o 
  -8   6   3      834.94      777.82     67.55 o 
  -7   6   3       11.17       22.29     25.07 o 
  -6   6   3      488.04      508.36     45.82 o 
  -5   6   3      315.34      294.38     41.12 o 
  -4   6   3       16.05        7.73     21.08 o 
  -3   6   3     4420.09     4527.07     68.05 o 
  -2   6   3     4125.53     4359.45     62.57 o 
  -1   6   3     3610.38     3471.92     47.88 o 
   0   6   3      841.79      695.40     20.46 o 
   1   6   3        3.52        9.29      6.19 o 
   2   6   3     1394.17     1253.72     31.09 o 
   3   6   3     2253.49     2391.59     54.96 o 
   4   6   3       27.94       39.28     29.99 o 
   5   6   3      279.30      290.06     29.18 o 
   6   6   3     1945.30     1933.41     66.86 o 
   7   6   3      702.22      694.57     44.72 o 
   8   6   3       25.23       20.12     15.55 o 
   9   6   3       78.75       76.21     21.95 o 
  10   6   3      316.97      320.63     49.93 o 
  -9   7   3      940.55      914.49     65.32 o 
  -8   7   3     1293.07     1360.23     72.18 o 
  -7   7   3       24.72        6.57     30.09 o 
  -6   7   3       17.30       -7.78     25.58 o 
  -5   7   3      908.50      921.76     59.99 o 
  -4   7   3      679.29      780.44     69.23 o 
  -3   7   3     2162.09     2202.33     53.21 o 
  -2   7   3     3111.56     3080.58     53.85 o 
  -1   7   3      766.74      763.83     28.73 o 
   0   7   3     1386.78     1522.53     34.05 o 
   1   7   3     8853.67     9195.42    174.74 o 
   3   7   3     7916.29     8128.40     80.89 o 
   4   7   3    11258.50    12102.53    198.54 o 
   5   7   3      279.07      240.53     57.67 o 
   6   7   3        6.67       18.79     14.61 o 
   7   7   3     5483.29     5829.33    101.39 o 
   8   7   3     1766.47     1772.37     55.32 o 
   9   7   3     2615.13     2753.04     73.82 o 
  10   7   3      196.74      200.71     16.76 o 
  -8   8   3      444.22      402.74     50.67 o 
  -7   8   3     2118.32     2118.67    131.20 o 
  -6   8   3      405.33      402.52     44.43 o 
  -5   8   3      160.93      122.10     35.32 o 
  -4   8   3       98.44       68.61     28.52 o 
  -3   8   3     1436.07     1390.80     57.96 o 
  -2   8   3      461.57      482.90     30.97 o 
  -1   8   3     1678.11     1834.39     38.37 o 
   0   8   3     2160.98     2083.43     31.55 o 
   1   8   3      976.41      910.27     71.99 o 
   2   8   3     1826.52     1971.87     89.21 o 
   4   8   3      120.09      127.91     23.61 o 
   5   8   3     1590.62     1685.28     64.25 o 
   6   8   3      469.03      436.37     50.89 o 
   7   8   3     1500.75     1397.83     51.08 o 
   8   8   3      235.77      206.12     29.24 o 
   9   8   3      580.31      611.15     23.41 o 
  10   8   3     1511.51     1530.86     96.95 o 
  -8   9   3        5.26      -13.51     25.40 o 
  -7   9   3     2066.24     2032.35     83.54 o 
  -6   9   3      138.09      116.91     34.50 o 
  -5   9   3       12.14       21.22     34.06 o 
  -4   9   3      936.95      946.27     64.17 o 
  -3   9   3     1069.24      994.67     51.70 o 
  -2   9   3      435.67      426.50     45.83 o 
  -1   9   3        0.64        2.33     13.00 o 
   0   9   3      250.77      190.16     25.25 o 
   1   9   3      834.83      886.86     80.89 o 
   2   9   3     4265.77     4290.51    134.49 o 
   3   9   3     8551.62     8953.92    194.09 o 
   4   9   3      170.10      165.36     17.73 o 
   5   9   3      689.81      757.27     39.42 o 
   6   9   3      104.50      112.74     20.53 o 
   7   9   3      330.25      319.81     25.26 o 
   8   9   3     1937.46     1968.37     44.29 o 
   9   9   3       11.33        5.18      6.73 o 
  10   9   3       20.91        6.77     27.09 o 
  -7  10   3       20.76       20.19     32.98 o 
  -6  10   3      155.93      135.66     35.28 o 
  -5  10   3     1245.53     1085.84     60.35 o 
  -4  10   3      174.21      109.87     27.40 o 
  -3  10   3       81.64       55.60     33.85 o 
  -2  10   3      212.71      209.47     33.28 o 
  -1  10   3     1101.04     1161.06     96.17 o 
   0  10   3      227.87      214.93     20.42 o 
   1  10   3      769.47      809.07     75.08 o 
   2  10   3     1572.45     1659.93     93.08 o 
   3  10   3      394.05      429.01     70.24 o 
   4  10   3    10235.63    10956.56    200.86 o 
   5  10   3      184.62      180.10     21.32 o 
   6  10   3        4.21       24.83     19.08 o 
   7  10   3       26.28       22.01     16.96 o 
   8  10   3        5.53        4.72      9.41 o 
   9  10   3     1701.71     1691.88     37.35 o 
  -7  11   3      124.93      155.00     60.76 o 
  -6  11   3      549.35      559.63     83.02 o 
  -5  11   3       27.96       97.14     66.18 o 
  -4  11   3      244.77      229.50     64.44 o 
  -3  11   3       93.19       59.99     66.76 o 
  -2  11   3      272.32      219.83     57.86 o 
  -1  11   3     1784.84     1866.21    126.94 o 
   0  11   3      262.39      230.01     22.94 o 
   1  11   3     4327.69     4655.09    154.81 o 
   2  11   3       47.47       -6.00     45.86 o 
   3  11   3     1165.07     1250.66    106.82 o 
   4  11   3        1.81        8.71     36.19 o 
   5  11   3       82.77       94.43     45.86 o 
   6  11   3      339.79      358.35     26.11 o 
   7  11   3        6.14       -9.98     14.03 o 
   8  11   3      110.62      126.16     18.36 o 
   9  11   3      189.11      168.13     16.91 o 
  -6  12   3       42.61      106.24     55.34 o 
  -5  12   3      201.10      212.67     68.89 o 
  -4  12   3      198.58      235.31     65.21 o 
  -3  12   3      757.04      767.08     87.47 o 
  -2  12   3     1550.30     1504.54    120.56 o 
  -1  12   3      238.12      189.83     52.25 o 
   0  12   3     2420.94     2414.24    129.46 o 
   1  12   3      996.41      964.07     86.69 o 
   2  12   3      318.65      208.80     52.44 o 
   3  12   3     7037.79     7488.66    189.06 o 
   4  12   3     1108.22     1078.24     77.02 o 
   5  12   3     3674.94     3759.13    128.68 o 
   6  12   3      301.03      297.81     42.96 o 
   7  12   3      564.32      517.06     37.35 o 
   8  12   3     1017.00     1074.41     36.38 o 
  -5  13   3     1614.75     1699.41    124.62 o 
  -4  13   3      950.21      891.89     95.59 o 
  -3  13   3      511.22      525.96     88.05 o 
  -2  13   3        0.06       21.09     41.22 o 
  -1  13   3     2115.19     2199.44    130.43 o 
   0  13   3     2548.95     2569.04    130.04 o 
   1  13   3      460.94      429.98     70.44 o 
   2  13   3      559.47      483.20     73.15 o 
   3  13   3        1.41        9.29     33.48 o 
   4  13   3     1014.85      981.68     82.05 o 
   5  13   3     2558.04     2634.45    112.62 o 
   6  13   3       23.27      -24.00     24.77 o 
   7  13   3      884.81      915.50     67.54 o 
   8  13   3       85.60       70.88     17.04 o 
  -4  14   3      936.21      946.65    112.24 o 
  -3  14   3     1195.13     1231.11    109.33 o 
  -2  14   3      128.35       99.66     50.12 o 
  -1  14   3     1007.76     1008.00     95.21 o 
   0  14   3     1441.53     1522.35    340.97 o 
   1  14   3     2950.03     3378.50    154.03 o 
   2  14   3     4421.43     4932.19    171.64 o 
   3  14   3      241.10      293.17     58.44 o 
   4  14   3      114.93      119.01     48.76 o 
   5  14   3       77.24       54.76     31.16 o 
   6  14   3       41.97       66.18     41.41 o 
   7  14   3      377.24      445.07     57.09 o 
  -3  15   3      143.99       78.95     57.47 o 
  -2  15   3     1077.32     1018.06    140.30 o 
  -1  15   3     1100.69     1130.29    520.93 o 
   0  15   3      523.19      526.15     83.21 o 
   1  15   3     1126.21     1095.27    100.24 o 
   2  15   3       31.51       -1.35     37.93 o 
   3  15   3      985.12     1057.15     96.17 o 
   4  15   3     1660.45     1663.80    105.66 o 
   5  15   3      163.74      181.90     49.73 o 
   6  15   3      262.41      233.76     59.21 o 
  -1  16   3      788.03      632.59     97.14 o 
   0  16   3     1637.67     1655.48    130.23 o 
   1  16   3       47.13       12.00     45.67 o 
   2  16   3       23.81       35.22     41.80 o 
   3  16   3      103.44       64.63     44.51 o 
   4  16   3      739.79      798.04     83.21 o 
  -3 -13   4      360.14      332.99     28.63 o 
  -2 -13   4     1278.97     1245.59     50.16 o 
  -1 -13   4       13.91       -6.82     13.29 o 
   0 -13   4       23.73        6.93     19.25 o 
   1 -13   4        6.83        4.34     28.74 o 
  -5 -12   4      233.75      255.15     32.80 o 
  -4 -12   4        4.38        8.05     11.97 o 
  -3 -12   4     1195.90     1255.73    104.30 o 
  -2 -12   4        4.16        2.55     12.31 o 
  -1 -12   4     2398.78     2510.71     73.75 o 
   0 -12   4      145.23      116.18     32.37 o 
   1 -12   4      200.18      192.23     35.83 o 
   2 -12   4      264.55      203.72     35.81 o 
   3 -12   4      304.91      405.98     87.27 o 
  -6 -11   4     1507.00     1501.82     51.85 o 
  -5 -11   4      110.19       74.82     22.92 o 
  -4 -11   4     1131.61     1171.34     50.89 o 
  -3 -11   4      407.95      393.21     34.61 o 
  -2 -11   4       35.18       16.95     16.01 o 
  -1 -11   4      554.21      519.92     38.84 o 
   0 -11   4     1088.90     1065.54     53.25 o 
   1 -11   4     1372.09     1561.50    172.03 o 
   2 -11   4       90.73       75.85     29.09 o 
   3 -11   4       44.74       24.58     52.05 o 
   4 -11   4      598.65      433.85     85.73 o 
  -7 -10   4     1162.57     1175.85     42.71 o 
  -6 -10   4      151.64      137.74     22.40 o 
  -5 -10   4     1095.19     1045.37     45.33 o 
  -4 -10   4      144.39      110.16     24.04 o 
  -3 -10   4      559.85      461.96     59.99 o 
  -2 -10   4      720.23      780.43     44.60 o 
  -1 -10   4      374.63      346.66     37.37 o 
   0 -10   4        0.03      -14.71     20.51 o 
   1 -10   4      295.91      261.08     37.34 o 
   2 -10   4       16.92        8.32     44.51 o 
   3 -10   4      580.78      675.35    272.85 o 
   4 -10   4       72.63       51.47     49.54 o 
   5 -10   4      981.98      908.92    100.04 o 
  -8  -9   4       95.82       85.69     29.83 o 
  -7  -9   4        6.16       17.77     20.82 o 
  -6  -9   4      635.91      618.51     32.28 o 
  -5  -9   4     2550.36     2544.04     53.17 o 
  -4  -9   4       19.17       20.20     15.59 o 
  -3  -9   4      227.40      172.99     30.71 o 
  -2  -9   4       10.34      -29.61     22.06 o 
  -1  -9   4      328.66      304.63     40.60 o 
   0  -9   4      390.12      393.01     43.38 o 
   1  -9   4       39.15       -0.73     36.77 o 
   2  -9   4     1413.01     1342.38    103.33 o 
   3  -9   4      756.83      798.62     95.98 o 
   4  -9   4       97.48      106.04     68.50 o 
   5  -9   4      676.54      750.64     61.14 o 
   6  -9   4      503.43      474.68     57.14 o 
  -8  -8   4      162.61      170.62     33.41 o 
  -7  -8   4     1971.76     1866.44    115.91 o 
  -6  -8   4       94.27      104.47     21.61 o 
  -5  -8   4     1658.57     1595.52     44.42 o 
  -4  -8   4      541.50      509.00     29.74 o 
  -3  -8   4     1994.78     2175.33     63.82 o 
  -2  -8   4       10.21       49.42     28.43 o 
  -1  -8   4      137.10      115.81     40.06 o 
   0  -8   4      391.40      403.46     50.49 o 
   1  -8   4       79.43       79.92     30.46 o 
   2  -8   4        0.16       68.70     72.37 o 
   3  -8   4       74.74       39.87     35.51 o 
   4  -8   4      715.54      683.23     57.94 o 
   5  -8   4     3162.12     3402.58    110.81 o 
   6  -8   4      131.66      152.66     39.36 o 
   7  -8   4      308.14      250.47     46.03 o 
  -9  -7   4      234.01      217.01     50.80 o 
  -8  -7   4      392.20      409.21     39.93 o 
  -7  -7   4     5347.09     5672.42    112.69 o 
  -6  -7   4      798.60      784.46     67.24 o 
  -5  -7   4     3994.67     4090.43     63.85 o 
  -4  -7   4      837.35      831.49     43.64 o 
  -3  -7   4      873.19      863.22     40.42 o 
  -2  -7   4     1983.63     1874.58     58.53 o 
  -1  -7   4     3093.53     3308.13     86.52 o 
   0  -7   4      329.70      344.30     45.77 o 
   1  -7   4      443.01      431.54     55.05 o 
   2  -7   4      249.62      266.93     46.08 o 
   3  -7   4      574.97      618.45     57.77 o 
   4  -7   4     1143.97     1121.42     66.92 o 
   5  -7   4      141.84       99.02     48.67 o 
   6  -7   4      847.09      812.68     71.31 o 
   7  -7   4      475.10      428.87     52.34 o 
   8  -7   4      782.95      738.64     63.64 o 
  -9  -6   4      567.55      562.72     49.05 o 
  -8  -6   4      238.00      230.05     33.93 o 
  -7  -6   4      483.72      460.78     45.42 o 
  -6  -6   4       29.98       44.24     25.65 o 
  -5  -6   4     3963.86     4165.81     74.33 o 
  -4  -6   4      241.89      217.49     24.84 o 
  -3  -6   4     3390.76     3622.73     73.50 o 
  -2  -6   4      988.44      949.57     51.57 o 
  -1  -6   4      459.04      410.33     40.93 o 
   0  -6   4      719.52      773.43     42.48 o 
   1  -6   4      493.02      487.12     54.13 o 
   2  -6   4        7.80       -3.68     59.60 o 
   3  -6   4     6702.77     7335.05    137.42 o 
   4  -6   4     1494.19     1608.78     89.07 o 
   5  -6   4      465.54      441.48     49.92 o 
   6  -6   4       15.94      -10.00     27.30 o 
   7  -6   4      248.92      248.18     59.52 o 
   8  -6   4      579.92      579.08     62.99 o 
  -9  -5   4      613.30      643.14     55.81 o 
  -8  -5   4     5484.12     5877.69    211.25 o 
  -7  -5   4        0.60      -17.15     21.52 o 
  -6  -5   4      428.50      485.21     46.51 o 
  -5  -5   4      623.73      557.86     24.51 o 
  -4  -5   4     1384.69     1421.78     39.94 o 
  -3  -5   4      985.29      874.92     28.32 o 
  -2  -5   4     1547.14     1499.27     34.81 o 
  -1  -5   4     3199.56     3603.35     62.59 o 
   0  -5   4      242.53      229.97     29.31 o 
   1  -5   4        0.26       10.94     30.22 o 
   2  -5   4      151.58       91.87     34.89 o 
   3  -5   4      364.82      387.16     59.11 o 
   4  -5   4     1089.06     1009.57     73.92 o 
   5  -5   4     4434.06     4639.50    123.89 o 
   6  -5   4       67.45       66.48     34.13 o 
   7  -5   4     1916.61     1999.93     84.22 o 
   8  -5   4       66.14       33.29     29.91 o 
   9  -5   4      380.05      412.28     51.76 o 
 -10  -4   4      480.25      433.22     51.29 o 
  -9  -4   4      865.93      823.26     61.07 o 
  -8  -4   4      528.55      521.31     46.81 o 
  -7  -4   4      909.85      858.38     49.49 o 
  -6  -4   4     1649.48     1712.51     69.03 o 
  -5  -4   4        8.86        9.78     26.27 o 
  -4  -4   4       12.38       10.50      9.62 o 
  -3  -4   4     3785.21     3869.22     46.52 o 
  -2  -4   4      841.51      902.63     29.23 o 
  -1  -4   4     1167.45     1229.96     47.61 o 
   0  -4   4    15597.93    16450.82    142.30 o 
   1  -4   4     1871.56     1709.30     60.92 o 
   2  -4   4       47.95        8.64     33.28 o 
   3  -4   4       14.57       47.93     26.47 o 
   4  -4   4       57.24       86.04     35.99 o 
   5  -4   4     4044.52     4265.86    108.24 o 
   6  -4   4     5127.63     5485.11    121.02 o 
   7  -4   4      333.57      318.27     47.11 o 
   8  -4   4      160.72      176.81     62.50 o 
   9  -4   4      904.27      896.22     63.15 o 
 -10  -3   4      438.04      457.58     53.92 o 
  -9  -3   4     2955.16     3150.07    106.78 o 
  -8  -3   4        0.81      -11.53     24.69 o 
  -7  -3   4      633.11      565.98     58.34 o 
  -6  -3   4      244.32      211.92     38.18 o 
  -5  -3   4      154.22      129.86     35.11 o 
  -4  -3   4       33.99       50.46     11.94 o 
  -3  -3   4      564.52      611.28     23.94 o 
  -2  -3   4      186.50      242.59     20.03 o 
  -1  -3   4     6103.57     5979.71     63.59 o 
   0  -3   4     1216.86     1351.56     46.95 o 
   1  -3   4    18538.73    20512.72    184.96 o 
   2  -3   4       51.38       78.39     32.80 o 
   3  -3   4     4427.84     4249.43     72.55 o 
   4  -3   4     3264.12     3425.40     69.67 o 
   5  -3   4      226.02      214.17     36.09 o 
   6  -3   4      745.37      707.36     46.09 o 
   7  -3   4      474.23      464.62     48.75 o 
   8  -3   4     2096.63     2170.87     80.72 o 
   9  -3   4       71.02       65.86     30.96 o 
 -10  -2   4      671.17      702.68     74.60 o 
  -9  -2   4       12.06      -18.23     27.77 o 
  -8  -2   4     2157.31     2295.23    122.11 o 
  -7  -2   4      550.22      499.06     51.29 o 
  -6  -2   4      139.33      100.81     33.00 o 
  -5  -2   4       35.36       29.15     22.97 o 
  -4  -2   4       65.05       71.84     29.47 o 
  -3  -2   4      261.30      289.20     16.66 o 
  -2  -2   4     3081.17     3204.71     59.93 o 
  -1  -2   4     8533.60     8363.37     79.55 o 
   0  -2   4      129.81       84.06     29.49 o 
   1  -2   4      302.28       91.81     36.72 o 
   2  -2   4     5085.80     5218.08     92.56 o 
   3  -2   4      377.53      541.45     63.76 o 
   4  -2   4     5554.32     5404.37     81.24 o 
   5  -2   4     4623.29     4949.56     90.29 o 
   6  -2   4      404.57      409.14     39.19 o 
   7  -2   4     4616.04     4562.55    117.67 o 
   8  -2   4      786.03      765.96     66.57 o 
   9  -2   4     6120.97     6215.59    189.09 o 
  10  -2   4      896.22      875.30     74.99 o 
 -10  -1   4      616.18      577.95     55.19 o 
  -9  -1   4        0.58      -39.73     27.28 o 
  -8  -1   4        2.55      -14.77     23.90 o 
  -7  -1   4       56.86       65.95     40.21 o 
  -6  -1   4      102.60       75.50     61.05 o 
  -5  -1   4        3.44       35.90     24.04 o 
  -4  -1   4     2429.35     2624.86     69.44 o 
  -3  -1   4      633.05      595.89     25.13 o 
  -2  -1   4     2869.80     2602.30     44.03 o 
  -1  -1   4    10164.51    10230.90     90.19 o 
   0  -1   4     5056.82     4966.02     74.94 o 
   1  -1   4     8819.81     9053.57    136.76 o 
   2  -1   4       71.03       56.27     34.62 o 
   3  -1   4     3365.98     3492.05    105.08 o 
   4  -1   4      599.22      568.11     35.83 o 
   5  -1   4       53.06       28.83     25.95 o 
   6  -1   4     4194.18     4452.48     85.43 o 
   7  -1   4     3678.90     3706.77     82.17 o 
   8  -1   4       16.20       37.85     23.92 o 
   9  -1   4      858.75      863.19     54.66 o 
  10  -1   4      282.84      245.46     38.83 o 
 -10   0   4     2518.82     2515.23     99.01 o 
  -9   0   4     1520.12     1450.21     87.85 o 
  -8   0   4      831.64      820.73     56.91 o 
  -7   0   4      650.23      617.07     51.30 o 
  -6   0   4        0.09        5.79     11.31 o 
  -5   0   4       75.56       54.12     16.81 o 
  -4   0   4      157.87       76.49     31.01 o 
  -3   0   4     3824.16     3346.73     44.79 o 
  -2   0   4     1192.49     1362.19     35.19 o 
  -1   0   4        5.34      -48.03     32.02 o 
   0   0   4     1097.31     1013.87     47.51 o 
   1   0   4     3763.70     3348.54    110.52 o 
   2   0   4     6817.94     6852.44    107.82 o 
   3   0   4     7195.87     6753.29    100.98 o 
   4   0   4     3957.13     3701.58     62.08 o 
   5   0   4     1102.89     1062.74     42.49 o 
   6   0   4     2845.97     2811.43     65.60 o 
   7   0   4      878.77      953.84     53.76 o 
   8   0   4     2017.40     1999.54     68.04 o 
   9   0   4       34.40        4.83     18.99 o 
  10   0   4       89.89       37.57     26.37 o 
 -10   1   4       71.83       39.28     32.11 o 
  -9   1   4       38.29       38.85     14.20 o 
  -8   1   4      407.22      383.68     25.32 o 
  -7   1   4        6.80       17.91     16.38 o 
  -6   1   4      329.48      299.84     25.67 o 
  -5   1   4     4864.23     5090.78     61.81 o 
  -4   1   4     2553.77     2485.89     44.29 o 
  -3   1   4       14.56       -4.54     31.16 o 
  -2   1   4     1044.51      787.35     46.88 o 
  -1   1   4     2401.64     2110.88     56.34 o 
   0   1   4    13804.58    14779.16    279.82 o 
   1   1   4     1201.01     1394.79    149.97 o 
   2   1   4      644.78      467.23     51.20 o 
   3   1   4      135.56       75.06     35.10 o 
   4   1   4       56.04       54.05     22.85 o 
   5   1   4     2331.34     2032.37     50.05 o 
   6   1   4     1077.13     1077.82     41.55 o 
   7   1   4       80.50       71.37     23.34 o 
   8   1   4      156.16      110.14     22.04 o 
   9   1   4      306.33      295.53     31.27 o 
  10   1   4      349.05      336.49     31.38 o 
 -10   2   4      345.46      327.32     31.48 o 
  -9   2   4      633.12      645.19     41.48 o 
  -8   2   4       35.59       26.41     22.92 o 
  -7   2   4      207.08      207.80     26.27 o 
  -6   2   4      318.35      306.90     32.03 o 
  -5   2   4     1528.50     1555.83     43.76 o 
  -4   2   4       10.62      -14.92     15.85 o 
  -3   2   4     6922.83     7100.93    108.03 o 
  -2   2   4       23.17      222.22     42.36 o 
  -1   2   4     3009.13     2729.42     87.41 o 
   1   2   4    12189.49    12303.38    180.95 o 
   2   2   4    16366.06    15726.50    179.19 o 
   3   2   4       14.13       -7.05     26.38 o 
   4   2   4       24.49       10.32     19.53 o 
   5   2   4      712.90      773.51     32.82 o 
   6   2   4        2.88       15.25     22.27 o 
   7   2   4      429.45      390.12     35.64 o 
   8   2   4      723.98      740.01     43.05 o 
   9   2   4      297.83      276.16     35.12 o 
  10   2   4      169.11       90.85     51.76 o 
 -10   3   4       14.63        5.59     32.12 o 
  -9   3   4      305.58      261.34     32.44 o 
  -8   3   4       13.93        8.70     15.32 o 
  -7   3   4       52.79       10.88     23.42 o 
  -6   3   4      295.36      279.88     33.47 o 
  -5   3   4     2377.03     2694.85     59.02 o 
  -4   3   4     5391.97     5728.78     73.77 o 
  -3   3   4     4692.59     5073.75     88.72 o 
  -2   3   4     8549.91     8378.78    114.86 o 
  -1   3   4      513.05      193.25     74.58 o 
   0   3   4     1469.58     1757.56    125.98 o 
   1   3   4       32.54      145.13    111.66 o 
   2   3   4        6.25      -94.82     79.53 o 
   3   3   4     6859.40     7120.80    146.10 o 
   5   3   4     1151.21     1366.21     51.84 o 
   6   3   4     3455.69     3797.00     85.38 o 
   7   3   4       38.87       18.67     22.41 o 
   8   3   4     1644.55     1530.07     59.59 o 
   9   3   4      780.98      829.55     51.46 o 
  10   3   4        2.70      -12.52     17.69 o 
  11   3   4      247.39      179.82     61.54 o 
 -10   4   4      223.51      204.68     32.11 o 
  -9   4   4      201.95      216.86     35.83 o 
  -8   4   4     1250.66     1263.26     72.92 o 
  -7   4   4      147.54      120.88     28.44 o 
  -6   4   4     2995.31     3096.13     68.79 o 
  -5   4   4     1784.96     1851.68     51.97 o 
  -4   4   4    34558.37    38318.94    249.85 o 
  -3   4   4     2276.72     2695.99     94.43 o 
  -2   4   4     9280.02     8658.72    118.36 o 
  -1   4   4      949.35      901.09     44.86 o 
   0   4   4       27.00      -30.16     39.33 o 
   1   4   4     1636.10     1627.42     90.18 o 
   3   4   4     4884.26     5468.71     83.24 o 
   4   4   4      657.79      731.08     35.70 o 
   5   4   4     1401.86     1506.50     48.98 o 
   6   4   4     2273.07     2277.79     63.20 o 
   7   4   4      299.44      311.80     38.22 o 
   8   4   4      203.78      216.89     32.29 o 
   9   4   4      193.62      200.91     33.80 o 
  10   4   4      226.89      216.81     33.89 o 
  11   4   4      221.19      205.67     30.77 o 
  -9   5   4       74.54       58.40     34.35 o 
  -8   5   4      589.55      632.11     48.68 o 
  -7   5   4       74.88       45.81     24.49 o 
  -6   5   4      786.51      752.55     45.68 o 
  -5   5   4       77.12      119.30     29.64 o 
  -4   5   4     1646.64     1642.19     47.93 o 
  -3   5   4    10807.04    11080.00    124.31 o 
  -2   5   4      506.43      410.77     28.68 o 
  -1   5   4     1012.99      899.38     41.90 o 
   0   5   4     1295.49     1193.96     34.96 o 
   1   5   4      181.04      124.43     48.76 o 
   3   5   4    13228.05    13463.68    175.71 o 
   4   5   4    12875.81    14066.08    120.70 o 
   5   5   4      308.11      277.90     27.36 o 
   6   5   4     1018.20     1053.34     65.89 o 
   7   5   4        2.80       45.13     28.13 o 
   8   5   4      935.79      889.35     46.76 o 
   9   5   4       33.82       33.89     20.95 o 
  10   5   4       86.93       57.22     23.30 o 
  -9   6   4      615.46      598.59     48.71 o 
  -8   6   4      167.17      152.86     35.00 o 
  -7   6   4      134.07       69.41     23.46 o 
  -6   6   4     1472.43     1476.52     67.72 o 
  -5   6   4     1272.85     1322.26     84.08 o 
  -4   6   4      421.34      469.12     33.71 o 
  -3   6   4      215.12      232.09     29.69 o 
  -2   6   4       94.28       76.92     21.37 o 
  -1   6   4     4053.31     3780.81     54.48 o 
   0   6   4      471.60      403.40     22.06 o 
   1   6   4     3978.27     3687.92     83.98 o 
   2   6   4     5161.29     5243.74     98.11 o 
   3   6   4        2.65       13.35     17.22 o 
   4   6   4    10547.39    11023.71    140.88 o 
   5   6   4     2400.19     2225.50     56.10 o 
   6   6   4      757.92      754.92     43.15 o 
   7   6   4      745.16      805.18     52.45 o 
   8   6   4      858.81      835.33     44.58 o 
   9   6   4      857.45      858.40     45.69 o 
  10   6   4       13.08       17.67     18.15 o 
  -9   7   4      153.17      138.52     38.35 o 
  -8   7   4        2.29        3.23     25.45 o 
  -7   7   4       12.71        6.43     26.32 o 
  -6   7   4      241.00      233.37     41.05 o 
  -5   7   4     1049.32     1009.66     65.57 o 
  -4   7   4     6116.68     6502.84    125.04 o 
  -3   7   4     4231.90     4573.05     72.43 o 
  -2   7   4     3195.61     3243.65     71.32 o 
  -1   7   4     1870.21     1943.06     40.41 o 
   0   7   4     1232.25     1247.52     34.87 o 
   1   7   4     3322.56     3364.18     53.02 o 
   2   7   4     1074.98     1060.24     38.12 o 
   3   7   4     1691.05     1756.11     44.89 o 
   4   7   4        3.59        6.77     18.38 o 
   5   7   4     2100.52     2186.67     73.92 o 
   6   7   4      758.62      782.63     41.11 o 
   7   7   4      357.10      340.00     35.30 o 
   8   7   4      767.17      754.41     44.58 o 
   9   7   4     2040.31     2169.19     71.79 o 
  10   7   4      307.21      311.17     30.42 o 
  -8   8   4      524.39      486.90     49.74 o 
  -7   8   4     2041.83     2113.35     85.19 o 
  -6   8   4       87.85      113.78     40.44 o 
  -5   8   4       83.90       77.92     32.71 o 
  -4   8   4       58.88       49.23     28.62 o 
  -3   8   4     1525.04     1560.83     86.69 o 
  -2   8   4     1257.13     1299.82     49.27 o 
  -1   8   4     1025.02     1000.64     31.96 o 
   0   8   4     2905.39     2961.94     39.83 o 
   1   8   4        0.45        0.19      5.42 o 
   3   8   4     8307.09     8230.54     50.69 o 
   4   8   4     7132.12     7807.95    123.27 o 
   5   8   4     2846.49     2914.85     88.24 o 
   6   8   4       33.80       14.28     36.38 o 
   7   8   4      319.96      306.60     34.60 o 
   8   8   4      551.33      529.88     45.39 o 
   9   8   4      424.43      399.82     35.36 o 
  10   8   4     1067.81      994.45     41.96 o 
  -8   9   4      728.52      710.86     64.10 o 
  -7   9   4        2.31       39.69     28.10 o 
  -6   9   4     1989.68     2045.44    111.46 o 
  -5   9   4     2472.73     2442.23     84.76 o 
  -4   9   4      414.50      395.87     51.58 o 
  -3   9   4     1305.66     1252.15     59.32 o 
  -2   9   4      132.90      156.05     45.47 o 
  -1   9   4      781.12      638.83     28.82 o 
   0   9   4      343.79      262.28     16.75 o 
   1   9   4     3142.54     3252.33    120.17 o 
   2   9   4       27.03       25.16     35.22 o 
   4   9   4      314.62      294.91     24.58 o 
   5   9   4        1.06        8.71     17.03 o 
   6   9   4      702.52      681.16     55.34 o 
   7   9   4     1535.91     1427.11     50.58 o 
   8   9   4       85.18       45.94     20.18 o 
   9   9   4        2.03        0.84     14.09 o 
  10   9   4      605.94      571.57     23.87 o 
  -7  10   4      895.54      862.72     69.28 o 
  -6  10   4      244.26      188.25     40.09 o 
  -5  10   4      980.03      946.35     57.24 o 
  -4  10   4     1324.88     1325.58     73.15 o 
  -3  10   4      827.68      873.58     58.45 o 
  -2  10   4     2595.90     2604.84     71.36 o 
  -1  10   4     3169.00     3000.03     74.49 o 
   0  10   4      702.61      651.80     28.69 o 
   1  10   4     4219.81     4438.93    148.62 o 
   2  10   4      405.79      430.95     74.70 o 
   3  10   4        1.21      -15.09     34.25 o 
   4  10   4     2799.20     2818.09    120.36 o 
   5  10   4      736.53      686.76     31.98 o 
   6  10   4      146.94      119.78     26.90 o 
   7  10   4        0.17      -10.38     10.83 o 
   8  10   4     1971.25     2084.26     72.42 o 
   9  10   4      860.46      935.62     33.84 o 
  -7  11   4     1792.50     1908.88     93.76 o 
  -6  11   4     2143.06     2347.89     89.29 o 
  -5  11   4      421.70      376.54     44.63 o 
  -4  11   4     1134.99     1059.08     60.38 o 
  -3  11   4      374.82      338.96     47.51 o 
  -2  11   4      545.84      571.41     45.51 o 
  -1  11   4     1172.87     1126.42    103.53 o 
   0  11   4       74.32       74.70     16.34 o 
   1  11   4     1132.53     1235.76     96.95 o 
   2  11   4       63.65       16.25     39.28 o 
   3  11   4      399.50      362.83     62.70 o 
   4  11   4      872.60      951.88     94.24 o 
   5  11   4       28.44       -0.13      6.48 o 
   6  11   4       17.62        4.30     10.02 o 
   7  11   4      378.98      360.22     30.76 o 
   8  11   4      250.46      243.49     21.95 o 
   9  11   4      139.88      129.97     20.06 o 
  -6  12   4      278.92      233.95     67.73 o 
  -5  12   4     3797.54     3920.50    114.06 o 
  -4  12   4      363.61      331.77     39.81 o 
  -3  12   4     1786.34     1694.38    113.78 o 
  -2  12   4       25.11      -40.25     46.44 o 
  -1  12   4     4252.17     4661.47    171.84 o 
   0  12   4     3058.70     3109.91    137.59 o 
   1  12   4       45.58       55.34     50.12 o 
   2  12   4        0.88       75.66     68.89 o 
   3  12   4      307.55      296.26     71.99 o 
   4  12   4     1046.59     1041.86     78.37 o 
   5  12   4      905.10      877.18     68.70 o 
   6  12   4       72.22       68.18     14.32 o 
   7  12   4     1395.99     1443.56     55.28 o 
   8  12   4      687.20      632.27     29.84 o 
   9  12   4       69.99       40.98     14.16 o 
  -5  13   4      101.13       29.61     42.19 o 
  -4  13   4      472.24      489.58     75.28 o 
  -3  13   4     1350.57     1374.31    113.59 o 
  -2  13   4       61.44       50.89     50.70 o 
  -1  13   4      168.45       69.28     45.47 o 
   0  13   4     1019.02      895.18     89.21 o 
   1  13   4     1167.88     1194.35     90.95 o 
   2  13   4      573.06      482.81     74.11 o 
   3  13   4     1719.88     1621.23    105.46 o 
   4  13   4      538.08      489.19     65.21 o 
   5  13   4      577.94      502.74     57.67 o 
   6  13   4      390.77      426.11     51.67 o 
   7  13   4       44.53       49.51     12.03 o 
   8  13   4      238.82      255.61     25.77 o 
  -4  14   4      152.98      248.85     76.05 o 
  -3  14   4       71.22       31.54     51.86 o 
  -2  14   4      616.53      602.59     94.43 o 
  -1  14   4      591.29      591.37     91.72 o 
   0  14   4      431.87      465.01     84.76 o 
   1  14   4     1018.07     1055.99    110.11 o 
   2  14   4      422.59      382.57     63.08 o 
   3  14   4      102.80       64.05     40.06 o 
   4  14   4      324.06      264.72     61.54 o 
   5  14   4      183.09      252.14     53.60 o 
   6  14   4     1520.49     1590.46     93.08 o 
   7  14   4       61.25       35.41     28.45 o 
  -3  15   4       13.40      -25.35     48.96 o 
  -2  15   4      185.74      195.06     72.95 o 
  -1  15   4       46.17       12.77     45.28 o 
   0  15   4     1563.60     1617.17    118.04 o 
   1  15   4        0.53       62.70     41.80 o 
   2  15   4      278.82      197.77     47.80 o 
   3  15   4     1860.97     1834.48    119.01 o 
   4  15   4      549.43      518.80     79.34 o 
   5  15   4      271.88      266.27     52.44 o 
   6  15   4       14.57       -3.10     25.74 o 
  -1  16   4       41.64      -13.35     48.96 o 
   0  16   4       15.66      -15.09     46.83 o 
   1  16   4      109.93       80.89     51.28 o 
   2  16   4      472.48      506.80     89.98 o 
   3  16   4       55.38       68.50     57.09 o 
   4  16   4       26.15        9.29     34.06 o 
   5  16   4     1457.62     1553.11    110.49 o 
  -4 -12   5        4.32        8.45     26.12 o 
  -3 -12   5      482.44      434.98     51.61 o 
  -2 -12   5       11.77       11.45     11.72 o 
  -1 -12   5       14.45       15.51     19.54 o 
   0 -12   5      319.63      372.23     43.00 o 
   1 -12   5      458.74      452.99     46.08 o 
   2 -12   5     1505.89     1569.31    114.61 o 
  -5 -11   5      133.45      111.78     32.24 o 
  -4 -11   5      944.77      898.84     44.76 o 
  -3 -11   5     1147.66     1148.34     53.09 o 
  -2 -11   5       20.03       21.37     21.48 o 
  -1 -11   5      219.35      237.71     32.99 o 
   0 -11   5     1735.29     1825.73     73.99 o 
   1 -11   5      129.06       93.67     28.25 o 
   2 -11   5      377.83      327.92     41.49 o 
   3 -11   5      201.21      194.09     75.28 o 
   4 -11   5      277.30      301.10     86.69 o 
  -6 -10   5      144.78      127.32     21.57 o 
  -5 -10   5      392.16      372.62     34.24 o 
  -4 -10   5      146.67      126.44     23.80 o 
  -3 -10   5      859.17      922.15     49.87 o 
  -2 -10   5      715.04      705.90     44.77 o 
  -1 -10   5      132.52      108.15     29.91 o 
   0 -10   5     4391.95     4626.71    106.42 o 
   1 -10   5      621.48      560.50     47.97 o 
   2 -10   5     2774.91     2804.39     98.06 o 
   3 -10   5     2324.80     2319.03    139.13 o 
   4 -10   5      266.30      190.22     73.15 o 
   5 -10   5      709.03      585.95    104.69 o 
  -7  -9   5        0.80       -1.25     17.04 o 
  -6  -9   5      117.47       94.79     18.87 o 
  -5  -9   5      187.65      151.44     25.72 o 
  -4  -9   5       17.03       13.88     16.46 o 
  -3  -9   5       47.04       20.49     24.06 o 
  -2  -9   5     1363.50     1348.78     60.77 o 
  -1  -9   5      630.22      595.69     55.53 o 
   0  -9   5     1356.52     1330.96     67.83 o 
   1  -9   5       66.38       31.02     26.01 o 
   2  -9   5     4935.59     5226.91    186.74 o 
   3  -9   5      289.06      286.78     75.47 o 
   4  -9   5     4793.75     5246.84    211.51 o 
   5  -9   5      886.58      953.23    113.78 o 
   6  -9   5      129.17      152.87     73.92 o 
  -8  -8   5        8.01       18.97     22.40 o 
  -7  -8   5      232.30      226.89     31.82 o 
  -6  -8   5       17.27        2.16     11.14 o 
  -5  -8   5     1909.41     1788.49     47.87 o 
  -4  -8   5      214.42      207.50     38.51 o 
  -3  -8   5      320.64      326.87     34.16 o 
  -2  -8   5      399.64      350.05     50.80 o 
  -1  -8   5     1654.24     1648.58    127.52 o 
   0  -8   5     1229.42     1175.88     84.27 o 
   1  -8   5    15208.79    16625.71    187.71 o 
   2  -8   5      278.54      224.86     59.21 o 
   3  -8   5        2.41      -29.61     41.80 o 
   4  -8   5       52.56       29.78     33.15 o 
   5  -8   5       13.15       -2.60     31.18 o 
   6  -8   5      419.03      437.71     61.05 o 
   7  -8   5      245.17      239.68     48.22 o 
  -8  -7   5      809.58      825.14     59.59 o 
  -7  -7   5       25.09       15.49     19.25 o 
  -6  -7   5      282.14      294.84     21.88 o 
  -5  -7   5      795.99      858.00     36.87 o 
  -4  -7   5      110.56       71.74     17.62 o 
  -3  -7   5       43.54       54.74     47.02 o 
  -2  -7   5       12.68       10.24     23.78 o 
  -1  -7   5     1159.53     1058.20     53.00 o 
   0  -7   5     6089.68     6496.29    116.02 o 
   1  -7   5     5016.64     5459.49    129.36 o 
   2  -7   5     1089.31     1206.29     83.76 o 
   3  -7   5     2338.65     2295.12     89.40 o 
   4  -7   5      143.85      108.46     37.19 o 
   5  -7   5      440.80      402.99     57.68 o 
   6  -7   5      140.10      143.98     44.42 o 
   7  -7   5       94.97       53.39     40.83 o 
  -9  -6   5      373.31      338.97     42.41 o 
  -8  -6   5      372.64      359.46     41.03 o 
  -7  -6   5     1197.19     1155.75     59.69 o 
  -6  -6   5     1299.83     1289.78     56.89 o 
  -5  -6   5     4568.06     4753.03     66.79 o 
  -4  -6   5     1222.95     1284.17     53.83 o 
  -3  -6   5       66.97       58.77     19.22 o 
  -2  -6   5      359.26      325.53     60.57 o 
  -1  -6   5     1141.14     1162.02     55.38 o 
   0  -6   5      652.81      628.33     50.93 o 
   1  -6   5      134.27      174.53     38.86 o 
   2  -6   5      673.14      611.69     58.68 o 
   3  -6   5        1.17       56.81     37.69 o 
   4  -6   5      100.04       -9.71     36.77 o 
   5  -6   5      942.10      923.45     63.90 o 
   6  -6   5       14.67       14.27     28.14 o 
   7  -6   5      139.88      112.96     42.74 o 
   8  -6   5      795.92      995.86    124.33 o 
  -9  -5   5      262.50      258.88     45.37 o 
  -8  -5   5      170.40      151.64     33.90 o 
  -7  -5   5       10.58       14.77     22.64 o 
  -6  -5   5      284.89      286.38     36.95 o 
  -5  -5   5      103.19       93.77     19.36 o 
  -4  -5   5     9194.12     9578.56    107.73 o 
  -3  -5   5     4544.18     4816.03     80.10 o 
  -2  -5   5     1088.45     1036.29     40.11 o 
  -1  -5   5     2787.32     2594.79     86.80 o 
   0  -5   5      161.94      162.69     31.32 o 
   1  -5   5    11102.99    11550.34    132.79 o 
   2  -5   5     2322.31     2306.29     80.45 o 
   3  -5   5        0.50       24.00     49.73 o 
   4  -5   5       20.08       73.25     50.39 o 
   5  -5   5        0.20        2.52     31.06 o 
   6  -5   5      103.45       87.64     43.16 o 
   7  -5   5      653.30      700.15     64.25 o 
   8  -5   5      178.27      174.06     45.96 o 
  -9  -4   5      181.90      143.58     59.21 o 
  -8  -4   5       93.46       72.36     36.07 o 
  -7  -4   5     2933.03     3075.06     90.29 o 
  -6  -4   5       88.05      103.49     28.24 o 
  -5  -4   5      198.63      138.89     63.37 o 
  -4  -4   5       71.96       77.38     14.53 o 
  -3  -4   5        1.74       -5.43     12.98 o 
  -2  -4   5      248.84      190.86     20.27 o 
  -1  -4   5     1062.09      952.00     40.56 o 
   0  -4   5      576.41      547.65     38.75 o 
   1  -4   5      601.82      548.55     48.40 o 
   2  -4   5     1321.05     1492.88     64.92 o 
   3  -4   5      788.80      826.66     59.28 o 
   4  -4   5       18.24        4.60     37.42 o 
   5  -4   5     1582.71     1571.73     87.47 o 
   6  -4   5      186.42      139.09     47.58 o 
   7  -4   5      390.51      386.98     46.71 o 
   8  -4   5       54.18       26.53     38.02 o 
   9  -4   5      124.34      114.57     41.50 o 
  -9  -3   5       11.23       37.81     28.05 o 
  -8  -3   5        0.97       36.47     24.55 o 
  -7  -3   5      468.90      415.05     46.99 o 
  -6  -3   5       78.61      122.24     31.74 o 
  -5  -3   5    11525.61    12014.66    177.15 o 
  -4  -3   5     1614.44     1750.76     38.46 o 
  -3  -3   5    10755.06    11073.97     79.64 o 
  -2  -3   5     2276.84     2363.81     39.52 o 
  -1  -3   5     1912.57     1838.94     37.35 o 
   0  -3   5    25759.05    27926.26    276.33 o 
   1  -3   5     9591.97    10601.17    131.21 o 
   2  -3   5     1663.89     1657.71     90.08 o 
   3  -3   5      384.58      353.77     50.20 o 
   4  -3   5     1440.15     1279.23     49.70 o 
   5  -3   5     2173.47     2229.87     64.45 o 
   6  -3   5     2191.83     2190.13     92.69 o 
   7  -3   5      544.49      479.68     50.69 o 
   8  -3   5       24.41       30.32     26.53 o 
   9  -3   5     2154.39     2267.33     89.25 o 
 -10  -2   5      165.16      105.19     39.09 o 
  -9  -2   5      345.41      406.08     47.86 o 
  -8  -2   5       65.09       69.56     33.31 o 
  -7  -2   5        8.44        0.87     24.73 o 
  -6  -2   5        6.26       38.87     47.70 o 
  -5  -2   5       83.14       80.80     29.73 o 
  -4  -2   5      353.62      291.29     20.42 o 
  -3  -2   5    22113.24    22854.05    209.67 o 
  -2  -2   5      980.18      952.27     32.43 o 
  -1  -2   5     4172.30     4275.99     56.66 o 
   0  -2   5     8468.48     9135.46     99.08 o 
   1  -2   5     8585.55     9304.61    200.86 o 
   2  -2   5    10940.15    11955.91    153.93 o 
   3  -2   5       18.65      -15.85     34.80 o 
   4  -2   5       51.90       31.02     24.02 o 
   5  -2   5       18.98       28.38     25.75 o 
   6  -2   5       96.08       85.11     26.11 o 
   7  -2   5      851.30      907.72     50.86 o 
   8  -2   5     2216.65     2220.42     83.70 o 
   9  -2   5      131.04       92.87     33.33 o 
  10  -2   5      619.76      566.07     55.57 o 
 -10  -1   5       40.49       -2.28     27.22 o 
  -9  -1   5       11.87       31.35     38.99 o 
  -8  -1   5      336.37      364.34     44.74 o 
  -7  -1   5      877.56      891.62     59.44 o 
  -6  -1   5      464.35      585.89     52.93 o 
  -5  -1   5      423.32      399.71     50.24 o 
  -4  -1   5     2274.24     2287.47     39.03 o 
  -3  -1   5      153.14      168.25     19.18 o 
  -2  -1   5      101.16       84.85     18.55 o 
  -1  -1   5     1110.05      940.29     32.57 o 
   0  -1   5      985.98     1037.89     42.29 o 
   1  -1   5    17398.10    18349.73    209.14 o 
   2  -1   5        6.80       -6.05     29.60 o 
   3  -1   5     6640.80     6937.61    113.51 o 
   4  -1   5      237.44      148.85     38.07 o 
   5  -1   5      950.88     1014.97     48.86 o 
   6  -1   5      242.86      255.55     36.39 o 
   7  -1   5      696.29      711.08     44.21 o 
   8  -1   5      250.96      221.47     35.23 o 
   9  -1   5       44.23       26.93     24.80 o 
  10  -1   5        4.09       25.43     24.83 o 
 -10   0   5      195.11      159.23     42.04 o 
  -9   0   5     1034.05     1047.66     70.78 o 
  -8   0   5       92.26       38.34     36.67 o 
  -7   0   5      195.36      187.88     67.63 o 
  -6   0   5       79.51       48.21     34.45 o 
  -5   0   5     3103.73     3175.07     49.09 o 
  -4   0   5    14687.35    14889.95     98.02 o 
  -3   0   5       47.68       40.71     17.12 o 
  -2   0   5    14781.84    15078.25    129.35 o 
  -1   0   5      278.52      261.91     27.87 o 
   0   0   5     1465.34     1282.79     34.64 o 
   1   0   5     7843.72     7894.82    101.21 o 
   2   0   5       16.30      -31.63     36.92 o 
   3   0   5      289.41      374.83     40.93 o 
   4   0   5      203.81      186.33     25.75 o 
   5   0   5      105.20       87.00     28.17 o 
   6   0   5        7.28      -17.33     23.30 o 
   7   0   5     3552.59     3638.56     76.76 o 
   8   0   5       91.49       84.53     23.82 o 
   9   0   5      795.66      799.94     44.10 o 
  10   0   5      130.93       78.70     30.78 o 
 -10   1   5       80.53       57.95     36.09 o 
  -9   1   5       61.64       34.55     29.51 o 
  -8   1   5      499.78      504.46     51.66 o 
  -7   1   5      185.89      176.72     20.07 o 
  -6   1   5      103.46       56.26     17.22 o 
  -5   1   5     1048.22     1099.89     36.92 o 
  -4   1   5     6616.25     6960.76    109.53 o 
  -3   1   5     1988.96     1733.68     60.38 o 
  -2   1   5     2781.87     2314.15     47.68 o 
  -1   1   5      264.52      204.04     36.51 o 
   0   1   5        3.04      -33.12     30.48 o 
   1   1   5     9692.59     9755.87    108.21 o 
   2   1   5      211.34      257.09     38.69 o 
   3   1   5     4018.74     4347.75     99.95 o 
   4   1   5      963.14     1037.78     46.43 o 
   5   1   5      624.35      626.55     37.75 o 
   6   1   5      104.66      119.92     29.40 o 
   7   1   5     1219.22     1271.84     58.46 o 
   8   1   5      715.39      705.43     42.11 o 
   9   1   5      803.75      899.02     45.30 o 
  10   1   5      375.27      380.02     34.59 o 
 -10   2   5      756.30      918.40     97.92 o 
  -9   2   5      742.69      691.84     32.40 o 
  -8   2   5      253.32      229.55     25.73 o 
  -7   2   5     2380.89     2361.33     59.85 o 
  -6   2   5     5935.09     6254.93     79.92 o 
  -5   2   5     6849.54     7175.34     92.44 o 
  -4   2   5     5952.60     5960.65     72.69 o 
  -3   2   5     6017.95     6076.39    102.05 o 
  -2   2   5     2303.03     2430.91     72.50 o 
  -1   2   5     1012.02     1068.58     52.86 o 
   0   2   5     2294.47     2030.78     61.94 o 
   1   2   5     5928.68     5848.86    124.72 o 
   2   2   5      116.40       57.54     39.66 o 
   3   2   5     2595.62     2868.93     68.70 o 
   4   2   5     1014.23      948.97     39.73 o 
   5   2   5       41.91       29.44     21.02 o 
   6   2   5     2292.65     2375.69     61.58 o 
   7   2   5     1468.34     1506.80     68.14 o 
   8   2   5      460.87      426.85     33.58 o 
   9   2   5      644.14      650.32     40.40 o 
  10   2   5      171.15      183.46     43.46 o 
 -10   3   5      493.54      405.12     66.37 o 
  -9   3   5      283.33      311.29     33.18 o 
  -8   3   5       99.20      104.75     27.05 o 
  -7   3   5      545.05      421.68     33.19 o 
  -6   3   5        1.03       15.57     20.09 o 
  -5   3   5      865.21      857.97     38.33 o 
  -4   3   5     9172.58     9741.69     95.85 o 
  -3   3   5     2548.15     2511.79     69.67 o 
  -2   3   5    15406.74    15666.53    187.62 o 
  -1   3   5    12185.15    12582.16    214.99 o 
   0   3   5     8832.30     7830.76    122.39 o 
   1   3   5     6586.31     6397.26    142.62 o 
   2   3   5     2463.84     2372.82     92.69 o 
   3   3   5      362.74      310.58     47.99 o 
   4   3   5      690.22      747.76     42.74 o 
   5   3   5      175.68      245.71     27.28 o 
   6   3   5      169.89      192.27     26.23 o 
   7   3   5      553.46      573.52     37.36 o 
   8   3   5     5822.02     6027.29    126.36 o 
   9   3   5      215.94      244.63     73.92 o 
  10   3   5       57.10       46.91     22.91 o 
  -9   4   5        6.87       26.63     24.77 o 
  -8   4   5     5075.76     5504.07    128.30 o 
  -7   4   5     5609.41     5962.85    119.85 o 
  -6   4   5      671.20      719.35     49.33 o 
  -5   4   5     1998.98     2028.38     55.18 o 
  -4   4   5     6835.86     7466.04     88.54 o 
  -3   4   5     8514.72     8910.29    122.11 o 
  -2   4   5     3726.49     3885.49     73.05 o 
  -1   4   5     3636.08     3360.77     94.05 o 
   0   4   5      609.29      476.74     36.94 o 
   1   4   5      513.06      410.82     84.56 o 
   3   4   5     1238.45     1444.36     78.57 o 
   4   4   5      112.98      104.66     32.61 o 
   5   4   5      190.19       77.60     50.12 o 
   6   4   5      641.02      603.33     46.93 o 
   7   4   5      940.59      839.02     52.60 o 
   8   4   5      433.60      449.13     42.00 o 
   9   4   5      151.00      100.82     34.35 o 
  10   4   5      745.49      747.78     53.29 o 
  -9   5   5      187.81      151.40     36.57 o 
  -8   5   5      750.11      757.49     47.54 o 
  -7   5   5       98.49       52.36     22.17 o 
  -6   5   5    13998.00    15304.51    236.70 o 
  -5   5   5     2229.87     2279.81     60.31 o 
  -4   5   5      184.69      105.06     25.33 o 
  -3   5   5    12221.13    13173.14    112.37 o 
  -2   5   5        5.36       -1.24     21.05 o 
  -1   5   5     5140.83     5394.94     87.98 o 
   0   5   5       44.92       28.14     21.95 o 
   1   5   5     2350.19     2191.31     79.15 o 
   2   5   5     7835.84     7632.63    138.36 o 
   4   5   5      558.75      461.66     34.08 o 
   5   5   5     2067.39     2099.38     57.47 o 
   6   5   5      443.82      417.15     39.88 o 
   7   5   5     4136.32     4523.65    105.21 o 
   8   5   5       64.57       41.02     21.84 o 
   9   5   5      153.87       78.83     25.58 o 
  10   5   5       34.38       48.61     26.46 o 
  -9   6   5      614.69      585.55     47.28 o 
  -8   6   5        5.25       14.71     21.19 o 
  -7   6   5      251.56      200.91     34.52 o 
  -6   6   5      510.78      532.71     48.62 o 
  -5   6   5      311.34      390.99     46.93 o 
  -4   6   5     1084.91     1218.85     44.37 o 
  -3   6   5      247.22      269.77     38.36 o 
  -2   6   5      296.14      212.79     26.70 o 
  -1   6   5      361.34      381.38     27.22 o 
   0   6   5     3919.49     3503.39     56.16 o 
   1   6   5      704.04      543.68     25.36 o 
   2   6   5     1373.16     1341.99     56.31 o 
   4   6   5    15897.06    17194.95    187.51 o 
   5   6   5        1.07       26.32     18.82 o 
   6   6   5        3.06        6.13     22.91 o 
   7   6   5        8.56       24.66     27.24 o 
   8   6   5       46.71       43.03     24.09 o 
   9   6   5     1972.01     2034.48     70.85 o 
  10   6   5      137.69      106.34     33.38 o 
  -9   7   5       21.87       37.27     32.09 o 
  -8   7   5      754.36      790.05     57.19 o 
  -7   7   5     2688.96     2820.35     88.84 o 
  -6   7   5      852.62      830.85     51.37 o 
  -5   7   5     1157.46     1192.00     70.79 o 
  -4   7   5      364.84      264.67     71.79 o 
  -3   7   5       27.08       34.79     21.19 o 
  -2   7   5      200.10      175.06     24.82 o 
  -1   7   5     1892.79     1831.31     46.08 o 
   0   7   5     1719.15     1533.99     41.30 o 
   1   7   5      905.14      929.77     32.49 o 
   2   7   5     1250.84     1063.15     47.41 o 
   3   7   5     2332.25     2424.69     64.44 o 
   4   7   5     6106.72     6844.46    111.07 o 
   5   7   5      308.87      281.70     33.96 o 
   6   7   5     1012.92      938.03     43.76 o 
   7   7   5      336.83      285.47     34.83 o 
   8   7   5     2615.54     2663.43     73.85 o 
   9   7   5      516.27      436.95     39.21 o 
  10   7   5      836.14      859.46     66.28 o 
  -8   8   5        3.18       -1.11     28.32 o 
  -7   8   5      103.94      109.52     35.04 o 
  -6   8   5      461.67      432.75     45.46 o 
  -5   8   5     3844.00     3932.89     98.99 o 
  -4   8   5      129.27       91.51     36.38 o 
  -3   8   5     1131.16     1144.52     55.44 o 
  -2   8   5      457.38      426.66     29.25 o 
  -1   8   5     5533.73     5661.83     68.08 o 
   0   8   5       98.40      112.13     20.19 o 
   1   8   5      354.20      330.93     19.22 o 
   2   8   5     7686.98     7702.88     82.63 o 
   3   8   5     4194.80     4104.97     48.37 o 
   4   8   5       90.89       79.53     28.83 o 
   5   8   5      764.06      754.11     51.28 o 
   6   8   5      441.94      445.37     38.93 o 
   7   8   5     2354.47     2546.37     68.62 o 
   8   8   5     4875.48     5090.91     98.33 o 
   9   8   5      742.70      788.43     51.30 o 
  10   8   5     2965.88     3108.00     79.65 o 
  -8   9   5      212.97      207.56     45.86 o 
  -7   9   5        0.39       21.89     25.59 o 
  -6   9   5      152.50      134.56     35.03 o 
  -5   9   5      188.93      161.40     33.55 o 
  -4   9   5        2.13       36.64     42.48 o 
  -3   9   5     1040.43     1003.61     56.13 o 
  -2   9   5        4.32        8.65     24.99 o 
  -1   9   5     3193.57     3160.53     56.04 o 
   0   9   5     6750.14     7159.22     64.81 o 
   1   9   5      165.91      162.74     18.77 o 
   2   9   5        3.53        0.97      3.10 o 
   3   9   5       19.17       19.34      8.00 o 
   4   9   5     1697.61     1696.89     49.15 o 
   5   9   5     3662.97     3866.14     88.43 o 
   6   9   5     1641.18     1582.72     96.56 o 
   7   9   5       46.03       29.40     23.55 o 
   8   9   5     3189.49     3108.45     89.18 o 
   9   9   5     1681.15     1635.85     62.75 o 
  10   9   5       33.74       33.70     19.41 o 
  -7  10   5     1740.82     1890.67     83.11 o 
  -6  10   5     2381.56     2222.38    105.37 o 
  -5  10   5        1.28       58.62     29.46 o 
  -4  10   5       65.91       46.54     26.92 o 
  -3  10   5       54.65       41.25     27.02 o 
  -2  10   5      390.19      410.56     44.01 o 
  -1  10   5       96.93       75.89     29.03 o 
   0  10   5     2443.70     2417.43     39.74 o 
   1  10   5     2434.54     2386.31    113.59 o 
   2  10   5        4.93       46.06     37.93 o 
   4  10   5      238.02      223.87     13.10 o 
   5  10   5        5.93       26.32     19.93 o 
   6  10   5     2782.38     2814.61     85.34 o 
   7  10   5      394.12      348.39     30.71 o 
   8  10   5     2820.75     2874.79     86.40 o 
   9  10   5     1861.51     1890.48     88.47 o 
  10  10   5      547.74      496.14     38.95 o 
  -7  11   5       95.17       38.90     44.12 o 
  -6  11   5       59.40       29.50     44.80 o 
  -5  11   5     1736.34     1728.39     74.03 o 
  -4  11   5      177.14      135.00     28.62 o 
  -3  11   5      600.70      552.46     43.93 o 
  -2  11   5      119.81      143.68     38.32 o 
  -1  11   5      626.88      595.34     39.33 o 
   0  11   5      407.48      452.71     30.43 o 
   1  11   5      293.13      187.90     72.37 o 
   2  11   5      995.43      922.08     79.92 o 
   3  11   5     1403.58     1612.13    107.98 o 
   4  11   5      358.58      422.05     66.76 o 
   5  11   5       87.48       75.47     12.31 o 
   6  11   5      386.92      321.81     74.50 o 
   7  11   5     2129.65     2227.11    105.46 o 
   8  11   5      140.36      129.74     19.31 o 
   9  11   5     1079.73     1027.51     43.23 o 
  -6  12   5        0.43       27.24     32.51 o 
  -5  12   5        5.55       23.63     25.95 o 
  -4  12   5       15.77       65.34     27.66 o 
  -3  12   5      112.84       78.41     29.28 o 
  -2  12   5      972.31      920.34     50.33 o 
  -1  12   5     3554.87     3680.95    104.30 o 
   0  12   5     2009.81     2192.09    119.40 o 
   1  12   5     1031.67     1128.55    103.72 o 
   2  12   5     2981.54     3081.46    138.36 o 
   3  12   5     1057.73     1200.34     92.88 o 
   4  12   5      939.52     1011.48     81.27 o 
   5  12   5     1129.84     1174.61     78.95 o 
   6  12   5      110.53      103.19     14.59 o 
   7  12   5     1742.95     1826.28     56.95 o 
   8  12   5        1.60        0.85     11.30 o 
   9  12   5      614.49      613.57     31.00 o 
  -5  13   5        0.32        0.62     20.21 o 
  -4  13   5       91.31       48.12     28.81 o 
  -3  13   5     4514.18     4714.30    183.45 o 
  -2  13   5       97.65       97.34     44.51 o 
  -1  13   5     1176.91     1126.62    100.43 o 
   0  13   5      268.31      205.70     72.18 o 
   1  13   5      355.67      313.87     69.86 o 
   2  13   5      139.80       52.05     41.60 o 
   3  13   5        6.76       -6.00     31.54 o 
   4  13   5      172.30      109.33     35.61 o 
   5  13   5        9.23       18.00     28.25 o 
   6  13   5      708.48      695.48     70.24 o 
   7  13   5       11.92        3.19      7.55 o 
   8  13   5       58.86       49.97     16.46 o 
  -4  14   5       39.81       84.37     53.60 o 
  -3  14   5      641.19      587.11     92.88 o 
  -2  14   5     2029.85     2137.52    137.97 o 
  -1  14   5      608.36      626.01    161.00 o 
   0  14   5       52.67       -1.16     38.51 o 
   1  14   5     2271.81     2146.80    122.30 o 
   2  14   5      694.35      692.38     78.95 o 
   3  14   5     2572.55     2665.99    135.07 o 
   4  14   5     1583.65     1549.05    102.17 o 
   5  14   5      417.72      387.60     54.76 o 
   6  14   5     1048.46     1099.91     88.24 o 
   7  14   5     1401.45     1483.45     89.01 o 
  -3  15   5       68.40       42.38     49.54 o 
  -2  15   5       29.31       35.99     52.83 o 
  -1  15   5     2054.49     2130.36    133.72 o 
   0  15   5     1846.70     1961.61    130.04 o 
   1  15   5      512.09      489.77     76.05 o 
   2  15   5     1075.74     1054.05     94.82 o 
   3  15   5       46.20       27.28     38.70 o 
   4  15   5     1188.75     1215.63    105.66 o 
   5  15   5     1859.20     1935.68    109.72 o 
   6  15   5      122.16      141.84     43.73 o 
  -2  16   5      342.63      302.65     83.60 o 
  -1  16   5      675.74      768.24     96.76 o 
   0  16   5       61.37      122.30     77.40 o 
   1  16   5      849.74      876.60     92.50 o 
   2  16   5     1500.23     1540.92    110.11 o 
   3  16   5      245.84      249.24     63.66 o 
   4  16   5       23.18       68.12     53.22 o 
   5  16   5        1.06        3.10     29.99 o 
   1  17   5      458.29      474.49     90.18 o 
   2  17   5      655.19      664.71     90.95 o 
   3  17   5     2721.99     2853.89    154.81 o 
  -2 -12   6     2083.77     1998.64     73.06 o 
  -1 -12   6       48.66       14.80     21.39 o 
   0 -12   6      546.80      493.70     50.76 o 
  -4 -11   6      832.04      858.05     60.27 o 
  -3 -11   6       17.29       40.55     36.57 o 
  -2 -11   6     1355.06     1343.41     72.76 o 
  -1 -11   6       26.57       22.50     32.70 o 
   0 -11   6     1704.02     1728.65     72.76 o 
   1 -11   6      324.27      395.21     45.14 o 
   2 -11   6     1045.65     1063.82     69.41 o 
  -6 -10   6     2078.90     2223.14     74.63 o 
  -5 -10   6     4261.88     4393.33    134.31 o 
  -4 -10   6       42.12       30.66     18.39 o 
  -3 -10   6      253.62      299.76     34.74 o 
  -2 -10   6        3.37       -7.58     17.50 o 
  -1 -10   6      373.49      340.35     35.72 o 
   0 -10   6     1491.60     1392.49     65.12 o 
   1 -10   6      287.10      260.23     38.69 o 
   2 -10   6      236.44      212.03     52.57 o 
   3 -10   6        0.22       15.73     26.05 o 
   4 -10   6       79.30      130.43     76.63 o 
  -7  -9   6        6.94        5.17     20.32 o 
  -6  -9   6     1058.65      952.92     48.36 o 
  -5  -9   6       27.45       16.17     13.45 o 
  -4  -9   6     3398.78     3525.87     95.83 o 
  -3  -9   6     1736.93     1732.94     64.03 o 
  -2  -9   6      307.13      301.97     40.62 o 
  -1  -9   6     2035.27     1993.09     72.17 o 
   0  -9   6     1637.79     1738.30     89.01 o 
   1  -9   6     2579.34     2564.48     94.82 o 
   2  -9   6       20.89       32.24     22.82 o 
   3  -9   6      161.23      121.91     69.08 o 
   4  -9   6      185.51      142.04     77.21 o 
   5  -9   6       33.70       22.25     48.96 o 
  -7  -8   6      672.41      662.85     47.42 o 
  -6  -8   6      612.08      626.87     32.72 o 
  -5  -8   6      597.00      571.97     32.51 o 
  -4  -8   6      299.29      332.86     32.44 o 
  -3  -8   6      101.59       74.56     24.20 o 
  -2  -8   6      322.55      279.87     39.29 o 
  -1  -8   6      944.18      841.91     50.86 o 
   0  -8   6      803.33      776.10     60.18 o 
   1  -8   6      412.30      326.59     38.64 o 
   2  -8   6      826.67      791.57     56.39 o 
   3  -8   6      110.00      122.30     74.50 o 
   4  -8   6      163.79      125.98     52.83 o 
   5  -8   6     1224.60     1259.17    113.01 o 
   6  -8   6      914.02      915.72     71.56 o 
  -8  -7   6      234.26      220.25     37.91 o 
  -7  -7   6       20.80       15.62     22.73 o 
  -6  -7   6     1176.10     1242.99     59.11 o 
  -5  -7   6     1209.61     1147.19     45.51 o 
  -4  -7   6      344.30      326.50     28.14 o 
  -3  -7   6     1079.04     1049.17     56.41 o 
  -2  -7   6      889.50      816.30     51.70 o 
  -1  -7   6     1240.06     1221.45     60.64 o 
   0  -7   6      200.50      184.22     46.83 o 
   1  -7   6     3079.10     3320.43     97.87 o 
   2  -7   6     1375.20     1248.34    102.75 o 
   3  -7   6      893.60      730.31     85.73 o 
   4  -7   6        9.61       15.90     31.17 o 
   5  -7   6        2.69       -9.90     30.11 o 
   6  -7   6       46.18       11.75     56.02 o 
   7  -7   6      785.45      752.16     91.24 o 
  -8  -6   6     1469.66     1553.24     72.13 o 
  -7  -6   6     1026.97     1032.30     57.55 o 
  -6  -6   6        5.06        8.12     19.89 o 
  -5  -6   6        8.97       -2.11     13.38 o 
  -4  -6   6       19.57       16.52     20.40 o 
  -3  -6   6     1842.00     1888.80     55.18 o 
  -2  -6   6       25.64       33.15     45.96 o 
  -1  -6   6      290.59      292.59     47.61 o 
   0  -6   6      170.95      160.14     38.72 o 
   1  -6   6     2534.17     2547.95     81.81 o 
   2  -6   6       40.26       -2.25     36.67 o 
   3  -6   6      858.10      693.98     97.53 o 
   4  -6   6      226.46      233.74     43.09 o 
   5  -6   6       43.66       27.60     40.83 o 
   6  -6   6        1.26        2.16     30.19 o 
   7  -6   6      880.02      846.82     64.28 o 
  -9  -5   6      852.63      813.40     63.57 o 
  -8  -5   6        0.11       10.27     24.97 o 
  -7  -5   6     2300.33     2408.84     83.95 o 
  -6  -5   6     1020.21     1063.94     56.99 o 
  -5  -5   6      989.35      926.32     34.09 o 
  -4  -5   6      666.19      682.13     35.66 o 
  -3  -5   6      109.57       83.84     25.43 o 
  -2  -5   6     1280.27     1309.40     58.33 o 
  -1  -5   6        7.42       22.68     32.36 o 
   0  -5   6     2295.77     2346.12     79.62 o 
   1  -5   6      284.02      248.72     33.14 o 
   2  -5   6       42.54       77.40     53.41 o 
   3  -5   6      260.09      235.25     52.33 o 
   4  -5   6       61.89       62.10     36.91 o 
   5  -5   6       77.52       51.92     48.96 o 
   6  -5   6     2783.98     2667.15    135.07 o 
   7  -5   6     1092.95     1221.73     76.24 o 
   8  -5   6     1191.74     1187.06     77.67 o 
  -9  -4   6      863.06      915.43     64.04 o 
  -8  -4   6      771.74      747.34     54.65 o 
  -7  -4   6      615.54      600.21     49.14 o 
  -6  -4   6      918.05      908.17     53.49 o 
  -5  -4   6    11225.74    12339.01    208.43 o 
  -4  -4   6     1038.62      999.47     38.55 o 
  -3  -4   6      281.85      264.02     30.84 o 
  -2  -4   6       38.52       21.34     20.69 o 
  -1  -4   6     2456.67     2422.04     73.43 o 
   0  -4   6      835.60      775.01     39.51 o 
   1  -4   6        9.57      -12.66     20.71 o 
   2  -4   6      136.45       66.87     35.36 o 
   3  -4   6      137.36      179.94     95.88 o 
   4  -4   6      266.31      294.84     52.86 o 
   5  -4   6      951.75      944.63     62.53 o 
   6  -4   6      166.63      102.16     52.83 o 
   7  -4   6      139.65      212.18     47.07 o 
   8  -4   6      840.55      919.93     66.50 o 
   9  -4   6       32.42       58.26     27.94 o 
  -9  -3   6     1508.52     1544.01     81.91 o 
  -8  -3   6     2008.49     2151.64     88.73 o 
  -7  -3   6      820.68      796.36     56.79 o 
  -6  -3   6        3.33       -0.48     24.27 o 
  -5  -3   6       67.22       62.28     17.61 o 
  -4  -3   6        1.50       47.73     32.95 o 
  -3  -3   6     1699.39     1723.19     36.86 o 
  -2  -3   6      681.38      653.14     36.32 o 
  -1  -3   6     2968.25     2853.13     59.67 o 
   0  -3   6      641.50      564.40     36.59 o 
   1  -3   6       13.84       -2.29     21.81 o 
   2  -3   6      681.35      757.17     62.89 o 
   3  -3   6     7275.39     7909.69    218.38 o 
   4  -3   6     4793.99     5075.60     96.33 o 
   5  -3   6    14240.66    15731.28    259.30 o 
   6  -3   6      757.37      770.34     57.26 o 
   7  -3   6     1122.06     1084.98    117.27 o 
   8  -3   6     1216.00     1257.35     73.27 o 
   9  -3   6       17.91        7.55     25.86 o 
  -9  -2   6     2301.66     2317.11     91.07 o 
  -8  -2   6     1408.58     1317.49     72.10 o 
  -7  -2   6     1812.37     1935.30    118.43 o 
  -6  -2   6     1312.11     1231.41     64.44 o 
  -5  -2   6       50.62       23.45      8.93 o 
  -4  -2   6      171.81      161.55     26.32 o 
  -3  -2   6     1734.04     1882.23     38.33 o 
  -2  -2   6       18.77        3.04     15.21 o 
  -1  -2   6     6699.31     7142.98     82.21 o 
   0  -2   6      547.36      581.23     36.15 o 
   1  -2   6     5828.63     5986.71     91.26 o 
   2  -2   6      432.55      513.05     51.57 o 
   3  -2   6      611.17      502.69     50.67 o 
   4  -2   6      128.20      158.95     40.99 o 
   5  -2   6       87.99       52.95     30.94 o 
   6  -2   6     6527.84     6726.68    111.80 o 
   7  -2   6     2688.83     2690.72     90.10 o 
   8  -2   6        0.57      -19.97     26.62 o 
   9  -2   6      459.41      517.28     74.89 o 
  -9  -1   6     1080.07      943.14     98.75 o 
  -8  -1   6      725.63      732.10     55.39 o 
  -7  -1   6      177.61      136.81     38.96 o 
  -6  -1   6       52.15      104.99     34.31 o 
  -5  -1   6      378.17      380.02     18.60 o 
  -4  -1   6     2517.00     2587.64     47.99 o 
  -3  -1   6      708.89      635.84     36.79 o 
  -2  -1   6       16.92       -2.49     14.50 o 
  -1  -1   6    16762.08    18739.05    149.82 o 
   0  -1   6       34.26       23.54     23.70 o 
   1  -1   6     6294.17     6726.39     89.37 o 
   2  -1   6     1201.71     1086.17     57.90 o 
   3  -1   6     4764.24     4531.62     98.39 o 
   4  -1   6     2367.96     2289.40     75.86 o 
   5  -1   6     3939.13     4072.91     84.46 o 
   6  -1   6     1993.70     2082.49     65.74 o 
   7  -1   6     1125.01     1085.04     60.98 o 
   8  -1   6     2912.36     3072.68    116.32 o 
   9  -1   6      396.53      394.23     44.22 o 
  10  -1   6        9.61       15.46     25.93 o 
  -9   0   6      248.16      217.96     45.15 o 
  -8   0   6     2608.29     2846.02    114.05 o 
  -7   0   6      162.12      107.59     29.53 o 
  -6   0   6      780.72      889.41     63.41 o 
  -5   0   6       64.59       23.05     11.70 o 
  -4   0   6       21.19       34.47     16.15 o 
  -3   0   6      159.58       89.33     23.29 o 
  -2   0   6        1.18        4.53     16.70 o 
  -1   0   6      379.79      392.24     28.37 o 
   0   0   6     5635.52     5390.96     64.01 o 
   1   0   6      858.75      677.72     38.15 o 
   2   0   6     3063.35     3340.01     83.78 o 
   3   0   6     2188.03     2266.73     68.34 o 
   4   0   6       93.41       29.51     32.11 o 
   5   0   6     8858.23     9458.94    123.44 o 
   6   0   6     3991.88     4021.18     98.48 o 
   7   0   6     6457.02     6401.31    106.05 o 
   8   0   6       21.65       -4.10     20.20 o 
   9   0   6      566.12      572.71     55.78 o 
  10   0   6       76.42       90.05     44.22 o 
  -9   1   6      116.83       92.32     32.86 o 
  -8   1   6      146.55      153.92     44.02 o 
  -7   1   6       18.30        6.32     17.57 o 
  -6   1   6     2140.53     2215.02     52.29 o 
  -5   1   6      306.80      309.67     18.63 o 
  -4   1   6       56.53       58.78     14.03 o 
  -3   1   6     6292.08     6218.20     71.63 o 
  -2   1   6       29.30       60.33     21.91 o 
  -1   1   6      537.82      548.79     27.76 o 
   0   1   6     3699.34     3720.79     58.84 o 
   1   1   6      659.43      555.93     31.46 o 
   2   1   6     4977.02     5207.01     94.03 o 
   3   1   6     3158.09     3330.74     83.69 o 
   4   1   6     3211.31     3098.80     76.40 o 
   5   1   6        1.27       15.49     24.82 o 
   6   1   6      766.11      697.58     42.88 o 
   7   1   6     2671.86     2795.66     70.77 o 
   8   1   6       16.21       28.52     23.12 o 
   9   1   6      551.73      570.88     39.92 o 
  10   1   6       58.59       35.20     21.42 o 
  -9   2   6     1747.53     1742.75    114.95 o 
  -8   2   6       19.14        4.61      9.61 o 
  -7   2   6      962.25      897.10     35.75 o 
  -6   2   6      445.19      469.98     33.01 o 
  -5   2   6      985.13     1025.74     44.41 o 
  -4   2   6      222.16      191.86     65.70 o 
  -3   2   6     1099.37     1139.96     58.77 o 
  -2   2   6     4206.85     4302.36     83.17 o 
  -1   2   6    12885.87    12114.02    128.42 o 
   0   2   6    12891.02    13061.06    130.55 o 
   1   2   6    12502.41    12283.58    152.14 o 
   2   2   6      210.57       68.09     38.12 o 
   3   2   6     4038.75     3706.88     76.26 o 
   4   2   6    12443.34    12211.03    159.45 o 
   5   2   6     1898.85     1772.91     53.58 o 
   6   2   6     2454.81     2529.88     66.31 o 
   7   2   6        9.71       22.23     25.82 o 
   8   2   6        7.52        1.63     19.14 o 
   9   2   6      632.41      633.16     52.70 o 
  10   2   6      124.85      104.27     29.88 o 
  -9   3   6        7.76       11.46     13.25 o 
  -8   3   6      519.29      520.43     37.95 o 
  -7   3   6      143.25      145.45     25.16 o 
  -6   3   6      454.00      464.86     37.04 o 
  -5   3   6        2.76       29.58     25.69 o 
  -4   3   6      459.53      458.40     45.38 o 
  -3   3   6      185.10      164.02     43.22 o 
  -2   3   6     3963.58     4181.19     82.05 o 
  -1   3   6     9755.49    10048.32    174.84 o 
   0   3   6      921.51      813.41     60.35 o 
   1   3   6      100.02      103.99     37.46 o 
   2   3   6      480.80      453.98     52.44 o 
   3   3   6     3089.29     3141.25    100.43 o 
   4   3   6      396.70      326.85     36.36 o 
   5   3   6      439.40      367.58     31.40 o 
   6   3   6     3601.70     3699.70     74.55 o 
   7   3   6       42.17       63.01     26.52 o 
   8   3   6      841.90      885.01     54.00 o 
   9   3   6      145.99      131.64     31.02 o 
  10   3   6      392.86      457.14     55.63 o 
  -9   4   6      408.54      438.34     39.68 o 
  -8   4   6        3.02        6.75     17.29 o 
  -7   4   6       61.80       79.71     20.74 o 
  -6   4   6      117.85       99.21     22.76 o 
  -5   4   6      530.13      541.39     37.23 o 
  -4   4   6     1468.10     1575.69     53.19 o 
  -3   4   6     8010.70     7947.88    133.72 o 
  -2   4   6     9607.32     9281.95    127.02 o 
  -1   4   6      448.24      347.21     34.80 o 
   0   4   6       61.25      -12.61     29.38 o 
   1   4   6      168.01       79.53     44.51 o 
   2   4   6    10612.91    10884.34    125.86 o 
   3   4   6    11099.18    12621.13    210.35 o 
   4   4   6     1803.04     1941.49     84.18 o 
   5   4   6     2395.14     2314.88     66.34 o 
   6   4   6       15.85       40.05     35.99 o 
   7   4   6       71.85       91.74     40.54 o 
   8   4   6      338.39      337.97     44.89 o 
   9   4   6      509.15      513.49     45.27 o 
  10   4   6      300.32      356.49     41.43 o 
  -9   5   6      871.52      905.27     51.41 o 
  -8   5   6      260.41      262.78     35.71 o 
  -7   5   6      799.96      824.55     60.76 o 
  -6   5   6     2030.42     2089.14     77.02 o 
  -5   5   6      497.35      488.57     37.55 o 
  -4   5   6      998.19     1037.59     44.01 o 
  -3   5   6     6136.74     6411.41    104.67 o 
  -2   5   6     4141.69     4011.21     81.49 o 
  -1   5   6       14.50       11.60     21.41 o 
   0   5   6     1377.03     1290.35     60.38 o 
   1   5   6      202.04      138.21     24.26 o 
   3   5   6    12842.00    13613.65    223.50 o 
   4   5   6     9985.64     9820.85    171.26 o 
   5   5   6     3848.02     3946.89     80.85 o 
   6   5   6      373.60      363.25     39.79 o 
   7   5   6       30.98       14.91     27.12 o 
   8   5   6     1853.10     1797.18     65.60 o 
   9   5   6        9.43        3.17     19.33 o 
  10   5   6      110.78       98.18     30.91 o 
  -9   6   6      425.86      392.73     43.90 o 
  -8   6   6      406.74      380.34     39.35 o 
  -7   6   6      117.84       96.10     27.84 o 
  -6   6   6     4287.12     4445.07    108.91 o 
  -5   6   6     1749.83     1721.01     67.74 o 
  -4   6   6      899.23      960.33     45.15 o 
  -3   6   6       24.28        6.76     19.29 o 
  -2   6   6     2882.50     2822.70     67.15 o 
  -1   6   6      161.48      156.81     27.44 o 
   0   6   6     7494.18     7161.65    116.78 o 
   1   6   6      907.79      748.31     34.78 o 
   2   6   6      107.43       52.25     35.99 o 
   4   6   6      368.63      444.90     32.20 o 
   5   6   6     1708.93     1794.47     57.60 o 
   6   6   6       44.72      -10.84     29.41 o 
   7   6   6       78.46       62.18     29.56 o 
   8   6   6      400.18      361.51     38.41 o 
   9   6   6       22.69       18.23     19.08 o 
  10   6   6      230.98      225.92     35.83 o 
  -9   7   6      146.03      117.28     33.67 o 
  -8   7   6     1144.54     1096.15     65.90 o 
  -7   7   6      626.02      616.58     50.80 o 
  -6   7   6      245.76      247.66     53.31 o 
  -5   7   6      282.72      281.12     41.45 o 
  -4   7   6      210.85      219.82     43.46 o 
  -3   7   6      111.88       92.48     24.87 o 
  -2   7   6    13167.97    13237.38    132.79 o 
  -1   7   6      732.93      669.45     34.22 o 
   0   7   6     1731.93     1602.51     65.12 o 
   1   7   6     4180.12     4156.81    123.56 o 
   2   7   6    15790.66    17093.35    165.84 o 
   3   7   6     5800.50     6065.39    110.30 o 
   4   7   6      875.25      958.84     54.76 o 
   5   7   6        1.42       27.50     26.51 o 
   6   7   6      459.82      499.14     59.31 o 
   7   7   6      358.35      369.72     47.30 o 
   8   7   6      243.95      231.61     33.89 o 
   9   7   6      268.16      250.23     31.90 o 
  10   7   6      172.66      136.53     41.09 o 
  -8   8   6       20.92       29.14     30.51 o 
  -7   8   6      243.11      241.91     44.60 o 
  -6   8   6      908.88      871.57     52.31 o 
  -5   8   6      696.99      703.66     52.55 o 
  -4   8   6      912.51      861.62     55.56 o 
  -3   8   6       29.35       -1.30     23.80 o 
  -2   8   6       84.33       58.42     37.06 o 
  -1   8   6    16436.81    17291.30    137.16 o 
   0   8   6     3552.07     3649.31     82.34 o 
   1   8   6     1033.18      969.47     31.06 o 
   2   8   6      659.85      558.08     34.83 o 
   3   8   6      501.27      517.83     59.99 o 
   4   8   6    15936.04    16404.46    253.11 o 
   5   8   6      698.63      715.79     53.22 o 
   6   8   6     3057.82     3122.91     79.98 o 
   7   8   6      723.69      633.18     40.91 o 
   8   8   6      660.50      598.06     47.99 o 
   9   8   6      475.20      444.38     41.09 o 
  10   8   6       46.59       54.91     28.77 o 
  -8   9   6        6.15       28.33     31.68 o 
  -7   9   6       59.72       56.90     36.53 o 
  -6   9   6     1500.56     1505.20     67.66 o 
  -5   9   6        4.03        3.98     36.38 o 
  -4   9   6     1409.95     1454.39     63.27 o 
  -3   9   6     2275.33     2334.10     74.68 o 
  -2   9   6      125.28      176.52     35.65 o 
  -1   9   6     9618.26    10431.99    142.22 o 
   0   9   6     2342.57     2432.70     98.01 o 
   1   9   6     9845.50    10178.04     80.75 o 
   2   9   6      231.79      200.86     47.02 o 
   3   9   6     3202.80     3267.42     52.21 o 
   4   9   6       54.46       69.36     17.86 o 
   5   9   6      246.18      243.05     38.32 o 
   6   9   6      570.60      604.27     40.14 o 
   7   9   6      122.01       87.90     21.77 o 
   8   9   6       42.90       18.46     17.58 o 
   9   9   6      827.82      784.37     46.45 o 
  10   9   6      409.49      322.63     43.17 o 
  -7  10   6      359.82      322.83     47.41 o 
  -6  10   6      166.84      132.94     43.44 o 
  -5  10   6      103.74       59.11     30.19 o 
  -4  10   6      350.19      277.30     42.46 o 
  -3  10   6     3890.48     4086.10    103.84 o 
  -2  10   6     5608.14     5980.53    110.42 o 
  -1  10   6     1593.87     1595.48     57.19 o 
   0  10   6     2330.59     2435.66     64.48 o 
   1  10   6     3298.38     3476.80     71.60 o 
   4  10   6      121.25      129.23     16.94 o 
   5  10   6     1439.60     1359.99     77.98 o 
   6  10   6      448.43      396.70     41.22 o 
   7  10   6      196.45      195.28     29.24 o 
   8  10   6        0.95       13.78     23.61 o 
   9  10   6      307.02      315.78     42.67 o 
  10  10   6      409.43      447.39     40.25 o 
  -7  11   6      168.74      164.71     51.96 o 
  -6  11   6      297.39      284.72     43.38 o 
  -5  11   6     2994.89     3209.43     96.56 o 
  -4  11   6      200.08      159.20     38.29 o 
  -3  11   6      270.62      189.44     35.63 o 
  -2  11   6      278.47      244.10     42.45 o 
  -1  11   6     1346.60     1459.62     71.58 o 
   0  11   6     7116.12     7551.03    106.62 o 
   1  11   6      436.77      444.45     39.96 o 
   4  11   6       29.33       44.00     11.61 o 
   5  11   6     1029.83     1039.13     34.03 o 
   6  11   6     1029.32      941.23     48.76 o 
   7  11   6       29.86       27.19     17.42 o 
   8  11   6        4.40       11.85     15.78 o 
   9  11   6        3.81       41.80     23.19 o 
  -6  12   6      286.04      328.74     47.97 o 
  -5  12   6        7.11        9.48     24.44 o 
  -4  12   6     1674.85     1802.04     73.03 o 
  -3  12   6       60.67       69.41     33.77 o 
  -2  12   6       12.42       33.70     25.98 o 
  -1  12   6     1257.23     1179.12     48.44 o 
   0  12   6       46.32       74.03     25.44 o 
   1  12   6       38.03       38.32     38.51 o 
   2  12   6     2275.28     2365.28    125.98 o 
   3  12   6       27.00       40.06     35.99 o 
   6  12   6      801.53      807.45     45.18 o 
   7  12   6        2.49       -1.55     13.55 o 
   8  12   6      197.64      219.28     29.93 o 
   9  12   6      904.41      930.98     38.56 o 
  -5  13   6       86.77       88.76     33.24 o 
  -4  13   6      111.04      118.21     35.07 o 
  -3  13   6     1430.73     1408.51     64.12 o 
  -2  13   6     1859.58     1987.93     68.71 o 
  -1  13   6     1344.33     1255.55     51.69 o 
   0  13   6      118.51       61.92     49.54 o 
   1  13   6     1047.26      927.30     95.21 o 
   2  13   6       11.64      -18.19     33.48 o 
   3  13   6     2233.15     2224.98    120.75 o 
   4  13   6      548.75      495.19     69.08 o 
   5  13   6      469.32      442.95     60.38 o 
   6  13   6       12.57       10.84     23.61 o 
   7  13   6      600.44      563.06     28.74 o 
   8  13   6      248.25      240.53     35.35 o 
  -5  14   6     2698.11     3009.03     99.86 o 
  -4  14   6     1331.78     1339.05     66.14 o 
  -3  14   6      632.58      599.24     42.88 o 
  -2  14   6       78.93      139.91     69.08 o 
  -1  14   6        0.99       -1.55     38.32 o 
   0  14   6     1370.82     1381.28    104.30 o 
   1  14   6     1818.56     1750.11    109.53 o 
   2  14   6        6.19        3.48     36.77 o 
   4  14   6       12.25        5.81     28.83 o 
   5  14   6      892.97      837.13     80.50 o 
   6  14   6       64.43        6.19     22.45 o 
   7  14   6      200.84      179.00     41.22 o 
  -3  15   6     1705.45     1826.16    140.49 o 
  -2  15   6      477.36      482.23     78.37 o 
  -1  15   6      768.93      791.26    102.17 o 
   0  15   6       95.86      137.20     65.60 o 
   1  15   6     2279.85     2238.53    437.72 o 
   2  15   6      433.99      336.51     66.18 o 
   3  15   6       28.66       56.31     55.34 o 
   4  15   6      201.39      242.86     53.80 o 
   5  15   6      247.07      342.71     64.63 o 
   6  15   6        2.08       11.03     26.32 o 
   7  15   6      305.60      225.25     49.35 o 
  -2  16   6      254.76      272.46     82.05 o 
  -1  16   6      285.35      242.66     74.70 o 
   0  16   6      722.06      700.12     89.79 o 
   1  16   6      226.35      110.69     52.44 o 
   2  16   6      495.21      473.33     75.66 o 
   3  16   6        1.37       21.48     40.06 o 
   4  16   6        0.01      -19.16     35.03 o 
   5  16   6      565.65      604.91     70.44 o 
   0  17   6        1.72       21.48     51.28 o 
   1  17   6       28.60       51.09     50.31 o 
   2  17   6      465.31      458.04    102.75 o 
   3  17   6      391.29      439.08     74.70 o 
  -3 -11   7       96.79       96.00     37.25 o 
  -2 -11   7      607.28      527.02     73.53 o 
  -1 -11   7      264.37      244.16     50.31 o 
   0 -11   7      700.13      632.59     77.60 o 
   1 -11   7        6.61        7.04     25.57 o 
  -5 -10   7      102.75       71.21     26.89 o 
  -4 -10   7      557.79      521.10     43.40 o 
  -3 -10   7      762.05      747.26     48.62 o 
  -2 -10   7       98.52       57.28     38.51 o 
  -1 -10   7     1200.74     1174.17     61.91 o 
   0 -10   7      501.11      456.62     48.71 o 
   1 -10   7      332.79      255.33     39.80 o 
   2 -10   7      789.49      730.86     58.58 o 
   3 -10   7       12.05      -12.12     26.68 o 
  -6  -9   7       18.16       35.76     17.00 o 
  -5  -9   7        6.61       12.68     17.99 o 
  -4  -9   7     2116.02     2135.31     71.15 o 
  -3  -9   7       21.87        8.60     22.43 o 
  -2  -9   7      239.62      209.01     35.22 o 
  -1  -9   7      611.61      588.16     44.77 o 
   0  -9   7       82.47       65.78     30.58 o 
   1  -9   7     2797.09     2699.53    128.39 o 
   2  -9   7      779.92      733.29     57.18 o 
   3  -9   7      160.50      100.58     39.06 o 
   4  -9   7      321.79      258.53     61.73 o 
  -7  -8   7       77.60       71.70     26.97 o 
  -6  -8   7      206.66      197.53     23.75 o 
  -5  -8   7      773.57      761.81     39.03 o 
  -4  -8   7        8.18       24.29     18.34 o 
  -3  -8   7      211.51      187.36     34.22 o 
  -2  -8   7     1380.60     1501.36     73.15 o 
  -1  -8   7      246.33      232.65     40.71 o 
   0  -8   7      770.32      778.88     69.86 o 
   1  -8   7      144.47      146.94     28.85 o 
   2  -8   7     1893.43     1929.67     78.85 o 
   3  -8   7      828.74      823.19     97.14 o 
   4  -8   7       32.07       58.05     51.09 o 
   5  -8   7      355.20      299.55     77.40 o 
  -7  -7   7      163.15      208.99     55.15 o 
  -6  -7   7     1068.46      949.36     55.12 o 
  -5  -7   7      162.02      188.99     34.69 o 
  -4  -7   7      160.82      175.00     25.48 o 
  -3  -7   7        0.46       11.93     20.31 o 
  -2  -7   7        5.36       -4.57     22.28 o 
  -1  -7   7     2973.35     2792.80     85.95 o 
   0  -7   7     6458.38     6647.70    138.36 o 
   1  -7   7      916.51      924.67     63.15 o 
   2  -7   7     3376.15     3383.62     98.55 o 
   3  -7   7       26.87       33.28     48.38 o 
   4  -7   7     2057.29     2136.94    133.33 o 
   5  -7   7     2235.72     2437.26    148.42 o 
   6  -7   7      182.99      162.26     49.15 o 
  -8  -6   7      170.78      108.75     41.02 o 
  -7  -6   7       22.18        8.13     24.87 o 
  -6  -6   7     1113.01     1133.20     59.18 o 
  -5  -6   7      354.84      349.00     27.94 o 
  -4  -6   7       79.95       61.47     19.78 o 
  -3  -6   7     4056.55     3933.20     96.72 o 
  -2  -6   7      295.22      276.42     43.25 o 
  -1  -6   7     2795.67     2781.03     89.92 o 
   0  -6   7     1446.95     1465.83    109.43 o 
   1  -6   7      777.68      842.11     58.75 o 
   2  -6   7      346.21      324.95     51.86 o 
   3  -6   7      172.30      133.14     50.12 o 
   4  -6   7        8.92       -3.18     29.40 o 
   5  -6   7       19.07       37.43     33.29 o 
   6  -6   7     2525.92     2805.07    106.85 o 
   7  -6   7      869.30      747.68     66.21 o 
  -8  -5   7      529.42      583.92     57.71 o 
  -7  -5   7      308.65      255.89     44.56 o 
  -6  -5   7      206.44      193.95     51.18 o 
  -5  -5   7      166.10      156.71     31.13 o 
  -4  -5   7     2184.53     2156.02     60.35 o 
  -3  -5   7     1849.59     1926.67     59.35 o 
  -2  -5   7     3274.33     3313.21     86.60 o 
  -1  -5   7     6408.02     6586.98    120.69 o 
   0  -5   7     3494.52     3567.00     96.67 o 
   1  -5   7     2656.39     2686.84     88.66 o 
   2  -5   7      117.81      100.81     38.58 o 
   3  -5   7     1769.02     1740.31     81.86 o 
   4  -5   7     1074.31     1187.56     71.38 o 
   5  -5   7       69.27       78.40     33.17 o 
   6  -5   7     2167.24     2112.13     92.68 o 
   7  -5   7      742.83      670.31     62.22 o 
   8  -5   7       78.76       86.38     32.04 o 
  -9  -4   7      793.76      780.90     93.85 o 
  -8  -4   7      362.78      405.18     46.99 o 
  -7  -4   7      243.96      188.57     35.69 o 
  -6  -4   7      161.86      137.29     36.28 o 
  -5  -4   7     3241.80     3218.44    138.17 o 
  -4  -4   7      289.61      284.81     28.76 o 
  -3  -4   7       80.30       86.00     26.68 o 
  -2  -4   7        9.20       14.60     23.71 o 
  -1  -4   7      605.64      644.92     87.37 o 
   0  -4   7      320.53      305.61     43.30 o 
   1  -4   7     1621.45     1673.35     56.01 o 
   2  -4   7      913.07      926.87     63.69 o 
   3  -4   7     2494.85     2538.35     91.68 o 
   4  -4   7     1650.51     1671.78    142.62 o 
   5  -4   7      493.41      483.35     53.01 o 
   6  -4   7      157.61      141.93     43.41 o 
   7  -4   7      473.23      489.50     72.08 o 
   8  -4   7       16.83       -9.92     27.22 o 
  -9  -3   7      497.17      518.46     55.48 o 
  -8  -3   7      275.92      246.86     42.52 o 
  -7  -3   7      365.03      381.73     43.15 o 
  -6  -3   7      644.09      683.01     51.91 o 
  -5  -3   7       23.64        5.36     28.53 o 
  -4  -3   7     5877.48     6123.88    127.91 o 
  -3  -3   7    13953.38    14786.83    153.87 o 
  -2  -3   7     1923.14     2058.12     63.45 o 
  -1  -3   7     4885.34     4964.61    105.41 o 
   0  -3   7        1.04       10.51     23.51 o 
   1  -3   7     1398.81     1303.38     49.78 o 
   2  -3   7     4582.77     4569.63    108.88 o 
   3  -3   7      197.14      240.75     49.80 o 
   4  -3   7     1060.22     1071.98     67.39 o 
   5  -3   7      410.70      339.33     49.87 o 
   6  -3   7      602.33      560.76     61.63 o 
   7  -3   7        2.70       11.90     29.69 o 
   8  -3   7      392.69      354.00     47.54 o 
   9  -3   7      199.00      132.34     34.89 o 
  -9  -2   7      115.57       76.44     37.03 o 
  -8  -2   7       86.61       80.07     33.42 o 
  -7  -2   7      300.43      308.96     43.14 o 
  -6  -2   7      266.35      241.27     41.56 o 
  -5  -2   7      145.44      156.00     36.34 o 
  -4  -2   7      924.24      844.58     58.92 o 
  -3  -2   7      696.21      614.42     35.42 o 
  -2  -2   7     4165.96     3952.88     69.57 o 
  -1  -2   7     6707.34     6537.14     81.64 o 
   0  -2   7     1778.88     1907.37     54.67 o 
   1  -2   7     2601.46     2380.45     69.08 o 
   2  -2   7      837.27      873.49     55.69 o 
   3  -2   7    10105.25    10383.17    204.25 o 
   4  -2   7     2795.61     2932.06     93.05 o 
   5  -2   7      178.32      183.85     35.13 o 
   6  -2   7       15.08       27.34     32.32 o 
   7  -2   7      885.28      849.56     61.56 o 
   8  -2   7      252.42      203.37     44.00 o 
   9  -2   7      370.80      305.79     46.02 o 
  -9  -1   7      123.82       86.34     33.88 o 
  -8  -1   7      155.17      166.09     47.27 o 
  -7  -1   7     1363.41     1367.42     93.18 o 
  -6  -1   7      203.43      161.85     36.65 o 
  -5  -1   7    11542.12    11977.31    163.93 o 
  -4  -1   7     1500.30     1652.17     73.34 o 
  -3  -1   7      599.42      618.07     71.41 o 
  -2  -1   7    10920.06    11423.56     88.68 o 
  -1  -1   7      245.91      240.89     26.07 o 
   0  -1   7     3384.76     3469.83     65.68 o 
   1  -1   7      775.16      772.59     47.64 o 
   2  -1   7      135.32      103.70     32.52 o 
   3  -1   7        1.95      -45.15     32.67 o 
   4  -1   7      126.93      148.43     45.29 o 
   5  -1   7     3985.88     4174.10     85.39 o 
   6  -1   7       17.72        6.85     30.24 o 
   7  -1   7      729.22      707.02     44.93 o 
   8  -1   7      401.91      365.03     50.28 o 
   9  -1   7     1088.09     1088.80     65.21 o 
  -9   0   7      870.55      939.90     67.11 o 
  -8   0   7      287.56      308.63     46.50 o 
  -7   0   7      469.10      378.92     55.54 o 
  -6   0   7        1.48        0.27     10.75 o 
  -5   0   7     3850.84     3882.84    182.87 o 
  -4   0   7     5125.56     5317.25     78.25 o 
  -3   0   7    19195.22    20402.01    143.67 o 
  -2   0   7     2984.46     3044.61     57.92 o 
  -1   0   7     5803.61     5783.65     66.22 o 
   0   0   7     4586.68     4673.77     69.85 o 
   1   0   7    13594.09    14421.45    137.71 o 
   2   0   7    14621.02    14740.29    158.43 o 
   3   0   7      111.49       74.70     64.83 o 
   4   0   7        0.91       -1.69     33.07 o 
   5   0   7       24.11       23.80     26.67 o 
   6   0   7      646.62      702.35     46.72 o 
   7   0   7     1976.95     2013.15     65.60 o 
   8   0   7      157.28      114.92     27.91 o 
   9   0   7       12.76       28.18     27.34 o 
  10   0   7       28.20       43.94     26.07 o 
  -9   1   7       83.37       75.92     71.21 o 
  -8   1   7        8.58      -13.67     25.26 o 
  -7   1   7      802.39      846.39     60.94 o 
  -6   1   7     1113.87     1226.28     42.10 o 
  -5   1   7     1052.68     1074.77     65.47 o 
  -4   1   7       16.77       -3.74     14.96 o 
  -3   1   7      322.33      254.14     28.25 o 
  -2   1   7      933.29      808.53     34.71 o 
  -1   1   7     5362.40     5778.67     81.64 o 
   0   1   7     1510.47     1436.17     40.57 o 
   1   1   7       40.84       51.39     26.13 o 
   2   1   7      434.57      423.84     45.00 o 
   3   1   7      816.00      842.10     55.82 o 
   4   1   7     1507.63     1434.58     63.71 o 
   5   1   7        0.25       -2.74     25.44 o 
   6   1   7       36.24       41.08     27.52 o 
   7   1   7       11.29       17.63     22.66 o 
   8   1   7       63.62       34.04     24.27 o 
   9   1   7        3.80       -1.02     20.85 o 
  10   1   7       31.81       22.85     34.83 o 
  -9   2   7      765.77      646.71     83.79 o 
  -8   2   7      102.73       64.90     17.73 o 
  -7   2   7      146.25      158.16     23.41 o 
  -6   2   7      236.06      203.70     25.27 o 
  -5   2   7     4185.82     4147.47     71.29 o 
  -4   2   7     4689.39     4788.29    110.76 o 
  -3   2   7       31.42       19.64     20.76 o 
  -2   2   7      285.95      237.79     32.86 o 
  -1   2   7      186.35      197.22     26.20 o 
   0   2   7    10074.68    10452.81    110.29 o 
   1   2   7     1164.55     1363.84     56.71 o 
   2   2   7      230.80      289.40     44.07 o 
   3   2   7       80.61       33.14     37.38 o 
   4   2   7        8.00      -30.42     31.70 o 
   5   2   7       78.06       69.51     38.30 o 
   6   2   7     1008.40     1049.13     49.29 o 
   7   2   7     1143.95     1128.47     49.42 o 
   8   2   7       33.15       41.46     21.84 o 
   9   2   7     2716.66     2890.64     77.08 o 
  10   2   7       65.58       54.97     25.27 o 
  -9   3   7      124.66      111.71     31.24 o 
  -8   3   7     1819.89     1826.89     62.59 o 
  -7   3   7      384.95      360.33     30.56 o 
  -6   3   7        5.24       15.34     23.59 o 
  -5   3   7      155.28      131.69     26.05 o 
  -4   3   7      946.84      947.75     55.00 o 
  -3   3   7     4037.59     3898.92    114.27 o 
  -2   3   7     8247.08     8031.61    117.85 o 
  -1   3   7     2078.47     2239.31     64.09 o 
   0   3   7     2420.31     2842.39     55.99 o 
   1   3   7       15.45      -18.74     25.92 o 
   2   3   7      413.55      281.33     40.80 o 
   3   3   7    12623.38    13069.88    209.96 o 
   4   3   7     2216.61     2383.78     75.98 o 
   5   3   7      593.46      627.82     38.57 o 
   6   3   7      780.67      770.16     41.56 o 
   7   3   7     1603.75     1577.19     56.84 o 
   8   3   7      178.94      166.67     25.57 o 
   9   3   7     1879.46     1939.48     83.59 o 
  10   3   7      632.38      610.18     53.29 o 
  -9   4   7       11.28       -8.83     12.40 o 
  -8   4   7      782.09      787.11     46.07 o 
  -7   4   7      106.83      123.65     30.57 o 
  -6   4   7     2357.11     2410.15     60.00 o 
  -5   4   7     3249.36     3323.08     70.57 o 
  -4   4   7       33.47       60.06     35.10 o 
  -3   4   7     2588.76     2810.14    202.17 o 
  -2   4   7     2149.69     2006.94     61.84 o 
  -1   4   7      247.42      248.97     39.60 o 
   0   4   7     5824.94     5858.56    102.74 o 
   1   4   7      111.74       46.25     35.22 o 
   2   4   7       23.76       19.63     23.22 o 
   3   4   7      120.80      134.10     59.21 o 
   4   4   7      690.28      714.05     71.21 o 
   5   4   7       81.85       59.02     31.21 o 
   6   4   7      655.46      686.52     54.52 o 
   7   4   7     2360.09     2376.45     78.73 o 
   8   4   7      356.13      342.87     42.24 o 
   9   4   7     1362.11     1351.82    103.44 o 
  10   4   7       29.04       11.44     24.61 o 
  -9   5   7      287.40      267.13     34.45 o 
  -8   5   7      256.10      234.12     34.65 o 
  -7   5   7     1079.05     1051.06     52.97 o 
  -6   5   7     3206.26     3232.79     82.16 o 
  -5   5   7       20.01      -12.49     23.04 o 
  -4   5   7    11354.18    11918.23    138.48 o 
  -3   5   7      335.96      240.33     44.41 o 
  -2   5   7     3496.90     3518.91     77.69 o 
  -1   5   7     3906.00     3810.00     86.89 o 
   0   5   7     1346.63     1356.60     54.59 o 
   1   5   7    10423.71    10613.46    178.42 o 
   2   5   7     3884.66     4070.30    102.75 o 
   3   5   7      893.17      712.70     61.92 o 
   4   5   7     2150.20     1919.62     90.18 o 
   5   5   7       38.31       16.05     26.30 o 
   6   5   7      608.19      614.13     49.51 o 
   7   5   7     2158.30     2352.88     81.16 o 
   8   5   7     2750.96     2796.03    121.14 o 
   9   5   7     1559.76     1445.38     67.14 o 
  10   5   7        5.01       21.83     48.86 o 
  -9   6   7       56.55       34.48     21.05 o 
  -8   6   7      294.16      287.22     54.76 o 
  -7   6   7     3049.16     3077.40     89.31 o 
  -6   6   7      457.12      432.42     44.46 o 
  -5   6   7      561.30      613.53     50.17 o 
  -4   6   7      649.59      619.22     41.69 o 
  -3   6   7       52.33       81.53     27.55 o 
  -2   6   7     2096.73     1969.29     65.47 o 
  -1   6   7      825.22      775.11     42.46 o 
   0   6   7      969.77      963.77     44.91 o 
   1   6   7     2386.86     2571.78     58.56 o 
   2   6   7     5442.12     5865.30    118.62 o 
   4   6   7      315.91      251.95     55.15 o 
   5   6   7      661.81      699.44     45.66 o 
   6   6   7      804.90      863.99     49.96 o 
   7   6   7       16.41       39.59     31.00 o 
   8   6   7     1215.35     1224.47     59.45 o 
   9   6   7     1115.75     1146.74     73.34 o 
  10   6   7     1734.83     1785.09     97.90 o 
  -8   7   7     3328.15     3279.41     98.85 o 
  -7   7   7      447.49      504.56     48.59 o 
  -6   7   7     7596.08     7733.84    132.44 o 
  -5   7   7    17616.75    19533.86    231.63 o 
  -4   7   7      469.51      445.09     44.96 o 
  -3   7   7     2445.22     2312.66     72.37 o 
  -2   7   7      884.38      827.02     46.34 o 
  -1   7   7     1203.73     1157.90     47.15 o 
   0   7   7     2565.44     2444.89     71.60 o 
   1   7   7     2224.42     2115.39     52.16 o 
   2   7   7      146.82      184.03     38.70 o 
   3   7   7        4.36        7.93     20.71 o 
   5   7   7      286.25      324.15     36.43 o 
   6   7   7      561.02      534.71     42.12 o 
   7   7   7       11.54       -3.69     25.05 o 
   8   7   7      541.01      526.39     40.55 o 
   9   7   7        1.82       -3.50     19.55 o 
  10   7   7     2505.15     2522.18     85.35 o 
  -8   8   7      128.98       85.40     30.03 o 
  -7   8   7       48.00       18.62     24.78 o 
  -6   8   7      641.36      583.79     49.64 o 
  -5   8   7       64.22       27.81     27.77 o 
  -4   8   7      726.44      709.42     50.45 o 
  -3   8   7      315.60      297.04     60.76 o 
  -2   8   7       32.14       -7.93     35.99 o 
  -1   8   7      743.72      701.52     52.44 o 
   0   8   7     4175.95     4134.25     70.12 o 
   1   8   7      390.92      361.27     27.33 o 
   2   8   7        7.49       -8.32     20.90 o 
   3   8   7     1973.22     1849.38     72.37 o 
   4   8   7     5742.86     6157.31    131.01 o 
   5   8   7       30.44       16.98     20.53 o 
   6   8   7      207.48      211.13     35.78 o 
   7   8   7      107.63       38.38     22.20 o 
   8   8   7      663.82      667.32     45.29 o 
   9   8   7     2030.25     2062.61     74.83 o 
  10   8   7       41.42       52.01     24.81 o 
  -8   9   7      144.16       86.26     39.86 o 
  -7   9   7     1192.69     1194.67     65.00 o 
  -6   9   7      923.80     1000.95     60.53 o 
  -5   9   7      121.62       75.37     29.13 o 
  -4   9   7        7.42       54.81     33.29 o 
  -3   9   7       15.06       15.50     25.24 o 
  -2   9   7      252.48      275.18     37.70 o 
  -1   9   7     2425.26     2483.51     85.34 o 
   0   9   7     3033.74     3156.35     93.08 o 
   1   9   7     2067.14     2009.55     47.27 o 
   2   9   7     2629.37     2640.84     77.60 o 
   3   9   7      274.44      295.88     39.48 o 
   4   9   7     1454.18     1475.79     47.31 o 
   5   9   7     1063.42     1034.51     59.60 o 
   6   9   7     4442.95     4648.84     90.09 o 
   7   9   7     1711.14     1627.09     60.17 o 
   8   9   7      701.34      584.93     45.76 o 
   9   9   7     1542.28     1553.13     65.73 o 
  10   9   7      716.20      647.13     46.78 o 
  -7  10   7      544.61      457.48     50.15 o 
  -6  10   7      219.01      191.60     33.89 o 
  -5  10   7     1522.81     1610.78     71.28 o 
  -4  10   7      615.55      669.27     49.74 o 
  -3  10   7      269.12      319.63     44.59 o 
  -2  10   7     2110.72     2100.04     71.99 o 
  -1  10   7      576.35      495.13     38.69 o 
   0  10   7      235.02      230.86     63.08 o 
   1  10   7      605.64      538.86     26.73 o 
   2  10   7     4006.92     4203.05     88.63 o 
   3  10   7      402.40      413.14     33.86 o 
   4  10   7      171.46      112.24     23.61 o 
   5  10   7     3785.55     4043.40    115.91 o 
   6  10   7     1608.19     1585.82     68.89 o 
   7  10   7     5196.67     5449.07    100.82 o 
   8  10   7     2065.33     2084.86     74.89 o 
   9  10   7        2.97        8.23     18.45 o 
  -7  11   7       87.16       46.21     33.57 o 
  -6  11   7       66.14       37.21     29.32 o 
  -5  11   7       92.42       85.38     27.83 o 
  -4  11   7      327.03      312.78     40.67 o 
  -3  11   7      561.31      520.70     48.64 o 
  -2  11   7        9.07       29.11     28.81 o 
  -1  11   7     1960.20     2023.29     70.48 o 
   0  11   7      465.13      460.09     38.32 o 
   1  11   7     1715.90     1763.27     55.73 o 
   2  11   7        4.87      -10.64      9.29 o 
   3  11   7      230.87      193.19     23.51 o 
   4  11   7     6292.89     6555.65     93.59 o 
   5  11   7     3384.14     3452.89     56.30 o 
   6  11   7      446.83      454.56     43.73 o 
   7  11   7      109.59      131.37     28.49 o 
   8  11   7      106.71       62.44     14.03 o 
   9  11   7     1938.91     2080.10     69.51 o 
  -6  12   7      232.12      146.87     46.83 o 
  -5  12   7      101.90      147.51     35.42 o 
  -4  12   7       32.06       41.15     24.46 o 
  -3  12   7        6.29        8.19     20.54 o 
  -2  12   7       11.60       -6.24     19.09 o 
  -1  12   7       29.48       10.69     19.78 o 
   0  12   7     2424.53     2542.23     99.95 o 
   1  12   7      999.13     1010.20     58.34 o 
   5  12   7      285.85      251.78     16.12 o 
   6  12   7     3961.65     4179.05     86.89 o 
   7  12   7      823.25      953.43     58.25 o 
   8  12   7      373.52      325.24     33.24 o 
   9  12   7        7.73        4.41     13.92 o 
  -5  13   7      987.30      953.14     59.89 o 
  -4  13   7      316.04      277.68     39.16 o 
  -3  13   7        0.73        1.55     18.15 o 
  -2  13   7      102.77       58.42     26.19 o 
  -1  13   7      446.80      461.78     38.06 o 
   0  13   7       96.41       89.60     23.03 o 
   1  13   7      423.47      425.92     77.60 o 
   2  13   7      166.85      108.56     40.83 o 
   3  13   7      113.80       47.80     36.57 o 
   6  13   7     1088.55     1051.94     24.77 o 
   7  13   7       55.62       58.01     13.44 o 
   8  13   7     3054.15     3271.06     83.11 o 
  -5  14   7        6.97       53.39     30.58 o 
  -4  14   7      125.40       87.82     32.71 o 
  -3  14   7        5.56       10.90     18.26 o 
  -2  14   7       68.23       52.83     47.22 o 
  -1  14   7      701.15      711.45     39.85 o 
   0  14   7      871.21      887.63     94.63 o 
   1  14   7       49.83       36.96     41.41 o 
   2  14   7     1281.32     1201.12    103.33 o 
   3  14   7        1.34      -17.22     31.74 o 
   4  14   7      736.75      716.96     72.76 o 
   5  14   7     2725.43     2960.32    147.84 o 
   6  14   7      128.02      182.48     45.09 o 
   7  14   7        8.77       47.60     33.48 o 
   8  14   7       68.48       47.84     10.34 o 
  -4  15   7      176.22      176.07     32.16 o 
  -3  15   7      403.63      239.85     64.99 o 
  -2  15   7        0.74       47.80     44.31 o 
  -1  15   7       17.53       47.99     42.77 o 
   0  15   7       62.28       95.59     61.54 o 
   1  15   7     1918.93     2147.97    132.17 o 
   2  15   7     1011.65     1056.95    100.63 o 
   3  15   7      109.64      106.82     43.93 o 
   4  15   7     1204.73     1307.55    105.08 o 
   5  15   7       83.80       54.96     33.28 o 
   6  15   7      601.67      621.75     69.86 o 
   7  15   7     2498.54     2452.36    120.75 o 
  -2  16   7      149.03       72.18     55.73 o 
  -1  16   7     3184.61     3481.45    167.77 o 
   0  16   7      124.11      113.40     59.02 o 
   1  16   7      915.79     1007.03    102.75 o 
   2  16   7      492.94      511.06     76.63 o 
   3  16   7     2003.49     2119.91    123.27 o 
   4  16   7     1074.92     1163.96    100.43 o 
   5  16   7      505.66      543.57     69.08 o 
   6  16   7      452.28      478.16     67.54 o 
   0  17   7     3337.72     3423.59    183.83 o 
   1  17   7      360.57      309.04     82.44 o 
   2  17   7      956.08      831.32     94.63 o 
   3  17   7       24.83        4.26     39.67 o 
   4  17   7     1140.29     1160.87    107.01 o 
  -3 -10   8      476.07      435.00     42.37 o 
  -2 -10   8       30.38       16.13     24.29 o 
  -1 -10   8     1039.12     1008.88     73.82 o 
   0 -10   8       31.50       35.73     44.60 o 
   1 -10   8      281.42      266.74     50.47 o 
   2 -10   8      367.65      302.53     49.51 o 
  -5  -9   8       21.27       45.38     28.17 o 
  -4  -9   8        2.26       16.51     27.67 o 
  -3  -9   8     1949.27     2031.80     76.30 o 
  -2  -9   8     2100.71     2222.07     83.38 o 
  -1  -9   8       17.74        5.81     22.70 o 
   0  -9   8      918.80      917.76     64.92 o 
   1  -9   8      197.46      197.07     39.39 o 
   2  -9   8     2488.82     2568.81    138.74 o 
   3  -9   8     1087.94     1107.21     84.47 o 
  -6  -8   8      655.60      669.18     51.10 o 
  -5  -8   8     1975.80     2038.22     58.76 o 
  -4  -8   8      173.54      171.18     31.40 o 
  -3  -8   8       98.79       70.87     25.40 o 
  -2  -8   8     1744.00     1715.88     73.97 o 
  -1  -8   8      135.91       87.24     29.81 o 
   0  -8   8     4965.83     5026.04    134.92 o 
   1  -8   8      552.17      489.19     47.75 o 
   2  -8   8      371.96      316.08     56.07 o 
   3  -8   8       10.57       -5.30     35.22 o 
   4  -8   8      587.03      471.97     86.31 o 
   5  -8   8      162.60       53.22     56.51 o 
  -7  -7   8      116.88      116.77     34.62 o 
  -6  -7   8      537.63      573.08     71.66 o 
  -5  -7   8       51.94       31.33     16.28 o 
  -4  -7   8     4698.96     4994.92    102.71 o 
  -3  -7   8     3859.61     4055.29     98.73 o 
  -2  -7   8      654.81      713.79     49.87 o 
  -1  -7   8     1081.45     1025.83     56.55 o 
   0  -7   8       46.67       20.71     32.90 o 
   1  -7   8     1949.26     2025.79    103.24 o 
   2  -7   8      102.11       83.50     27.40 o 
   3  -7   8       13.80       39.85     41.99 o 
   4  -7   8      204.74      126.94     73.15 o 
   5  -7   8       27.03        3.48     44.12 o 
   6  -7   8      195.69      186.93     74.11 o 
  -7  -6   8     2055.07     2118.94    109.60 o 
  -6  -6   8      285.44      235.94     45.67 o 
  -5  -6   8       25.45       18.08     10.28 o 
  -4  -6   8      672.26      634.48     40.24 o 
  -3  -6   8        0.78       -4.09     21.38 o 
  -2  -6   8     1224.17     1169.43     57.81 o 
  -1  -6   8     4672.20     4715.93    116.91 o 
   0  -6   8      119.14       55.70     31.17 o 
   1  -6   8      400.83      405.89     61.65 o 
   2  -6   8      623.22      578.04     50.51 o 
   3  -6   8      661.94      633.17     92.50 o 
   4  -6   8       90.15      107.01     51.86 o 
   5  -6   8      169.74      108.17     70.05 o 
   6  -6   8     2004.12     1997.01     94.68 o 
  -8  -5   8        4.39       -5.97     24.75 o 
  -7  -5   8      278.19      263.64     41.59 o 
  -6  -5   8       84.25       41.55     27.00 o 
  -5  -5   8      920.55     1000.80     55.89 o 
  -4  -5   8        4.41       -4.63     14.81 o 
  -3  -5   8      565.21      536.15     36.86 o 
  -2  -5   8        2.84      -39.09     26.06 o 
  -1  -5   8     1122.62     1160.41     75.51 o 
   0  -5   8     1844.68     1933.39     80.31 o 
   1  -5   8     2469.54     2567.96     84.35 o 
   2  -5   8      136.51      118.40     32.70 o 
   3  -5   8      541.90      560.79     90.56 o 
   4  -5   8       19.33       30.56     31.67 o 
   5  -5   8      830.88      740.08     67.46 o 
   6  -5   8        0.05       49.90     31.76 o 
   7  -5   8      215.49      117.16     38.46 o 
  -8  -4   8     1426.60     1469.24     75.78 o 
  -7  -4   8      667.08      670.22     75.03 o 
  -6  -4   8      476.54      468.25     45.18 o 
  -5  -4   8      429.32      393.33     39.53 o 
  -4  -4   8     1455.22     1469.68     49.38 o 
  -3  -4   8     3616.79     3564.62    106.83 o 
  -2  -4   8      133.24      103.82     28.44 o 
  -1  -4   8     2688.79     2825.93     89.40 o 
   0  -4   8     2436.38     2496.11     87.03 o 
   1  -4   8     1122.30     1008.74     72.77 o 
   2  -4   8       22.98       71.39     31.97 o 
   3  -4   8      484.71      409.90     55.90 o 
   4  -4   8       78.48       50.79     40.69 o 
   5  -4   8     1532.55     1600.06    104.19 o 
   6  -4   8      933.78      808.68     62.67 o 
   7  -4   8     1162.74     1171.45     73.34 o 
   8  -4   8        3.80       17.36     28.95 o 
  -8  -3   8      989.61      909.51     63.54 o 
  -7  -3   8     1245.39     1343.61     87.41 o 
  -6  -3   8     2793.40     2856.64     93.76 o 
  -5  -3   8      201.41      113.45     33.43 o 
  -4  -3   8       12.62       54.71     40.02 o 
  -3  -3   8     1029.69     1005.49     45.99 o 
  -2  -3   8       64.55       44.92     24.42 o 
  -1  -3   8      942.08      941.45     66.70 o 
   0  -3   8     2258.16     2489.63     83.36 o 
   1  -3   8     1387.80     1386.27     60.36 o 
   2  -3   8     1418.16     1385.27     55.94 o 
   3  -3   8      299.56      312.85     52.86 o 
   4  -3   8       84.56       90.13     43.39 o 
   5  -3   8      406.65      373.25     48.72 o 
   6  -3   8     2317.93     2339.07     93.66 o 
   7  -3   8     1409.68     1461.16     78.44 o 
   8  -3   8      128.56      118.86     41.34 o 
  -9  -2   8      804.12      839.45     63.80 o 
  -8  -2   8      882.20      834.53     62.73 o 
  -7  -2   8     2194.13     2275.13     90.98 o 
  -6  -2   8        6.11        4.45     36.77 o 
  -5  -2   8     5116.14     5157.49    116.04 o 
  -4  -2   8     1053.50      966.23    111.66 o 
  -3  -2   8     1346.86     1138.05     70.64 o 
  -2  -2   8        2.86       -3.97     21.80 o 
  -1  -2   8     1548.77     1541.44     58.59 o 
   0  -2   8     1088.06     1070.26     47.53 o 
   1  -2   8      327.71      287.88     37.25 o 
   2  -2   8     4952.14     5289.80     98.96 o 
   3  -2   8      921.88      924.45     74.48 o 
   4  -2   8      245.59      263.11     52.96 o 
   5  -2   8      507.27      529.28     78.66 o 
   6  -2   8       15.41        8.13     29.42 o 
   7  -2   8      371.87      441.56     55.12 o 
   8  -2   8       71.51      125.58     38.83 o 
   9  -2   8      986.89      932.66     69.27 o 
  -9  -1   8      315.82      211.32     42.07 o 
  -8  -1   8     1923.82     2009.17     92.81 o 
  -7  -1   8      588.81      631.27     72.01 o 
  -6  -1   8       84.43       75.08     33.98 o 
  -5  -1   8      194.32      158.99     40.49 o 
  -4  -1   8       13.01       55.72     44.15 o 
  -3  -1   8      979.77      929.27     56.39 o 
  -2  -1   8     5659.00     5828.98     91.20 o 
  -1  -1   8       39.23       25.60     19.19 o 
   0  -1   8       19.09       -2.20     22.87 o 
   1  -1   8     3968.75     3862.47    130.62 o 
   2  -1   8     1827.80     1874.31     58.35 o 
   3  -1   8      825.73      744.92     57.81 o 
   4  -1   8     2633.90     2685.89     89.42 o 
   5  -1   8      996.54     1035.50     58.31 o 
   6  -1   8      777.11      662.33     45.74 o 
   7  -1   8      156.48      141.67     41.60 o 
   8  -1   8        9.17       35.89     31.50 o 
   9  -1   8      284.73      268.27     48.44 o 
  -9   0   8     1439.56     1381.91     82.49 o 
  -8   0   8      350.07      333.77     52.59 o 
  -7   0   8     1301.61     1323.59     71.98 o 
  -6   0   8     1193.39     1138.26     35.67 o 
  -5   0   8     2040.82     2098.46     86.22 o 
  -4   0   8      276.00      151.13     54.18 o 
  -3   0   8     2101.93     2273.12     76.82 o 
  -2   0   8       52.45        2.30     21.51 o 
  -1   0   8       28.74       48.90     21.97 o 
   0   0   8     7622.84     8311.26    112.57 o 
   1   0   8     4585.35     4548.49     77.74 o 
   2   0   8     1033.27     1055.64     49.75 o 
   3   0   8        7.60       18.39     38.08 o 
   4   0   8      612.59      583.71     53.74 o 
   5   0   8     1291.61     1317.30     68.15 o 
   6   0   8     2912.06     3002.70    136.23 o 
   7   0   8     6990.58     7508.54    119.53 o 
   8   0   8     1205.65     1184.02     71.01 o 
   9   0   8      401.80      367.83     49.15 o 
  -9   1   8      381.01      464.60     88.82 o 
  -8   1   8        5.72       10.03     53.12 o 
  -7   1   8      534.89      532.66     53.70 o 
  -6   1   8     1340.69     1236.04     40.55 o 
  -5   1   8      831.31      859.49     70.65 o 
  -4   1   8     2607.05     2693.40     93.47 o 
  -3   1   8      427.85      442.83     35.08 o 
  -2   1   8      181.94      168.97     29.57 o 
  -1   1   8       35.31       -0.96     22.49 o 
   0   1   8     4294.41     4512.76     64.15 o 
   1   1   8       85.13       67.93     28.96 o 
   2   1   8      423.97      407.99     36.73 o 
   3   1   8     9058.32     9778.34    141.76 o 
   4   1   8       79.32      108.43     43.54 o 
   5   1   8        0.17        9.46     35.26 o 
   6   1   8     1174.03     1126.06     58.74 o 
   7   1   8      351.58      284.14     44.71 o 
   8   1   8      611.14      643.02     42.94 o 
   9   1   8      208.65      228.67     35.77 o 
  10   1   8      108.68       93.45     32.54 o 
  -9   2   8      316.50      294.33     69.86 o 
  -8   2   8     1129.57     1294.41     77.01 o 
  -7   2   8     1053.57     1049.31     37.25 o 
  -6   2   8     1919.46     1920.77     53.82 o 
  -5   2   8     1685.71     1601.61     87.94 o 
  -4   2   8      451.70      479.81     63.39 o 
  -3   2   8      520.98      501.63     32.74 o 
  -2   2   8       28.48       23.17     24.31 o 
  -1   2   8     1130.06      970.17     44.08 o 
   0   2   8     2353.65     2251.22     55.72 o 
   1   2   8     3335.14     3463.42     81.13 o 
   2   2   8       73.75       60.12     23.62 o 
   3   2   8    20691.70    22125.71    238.21 o 
   4   2   8      105.35       52.73     33.85 o 
   5   2   8    16600.09    17640.26    208.63 o 
   6   2   8      720.28      755.57     46.26 o 
   7   2   8      236.84      192.59     32.54 o 
   8   2   8      795.09      769.54     47.59 o 
   9   2   8      378.69      348.64     37.17 o 
  10   2   8      501.47      487.93     42.57 o 
  -9   3   8       45.88      157.52     65.60 o 
  -8   3   8      706.14      684.35     37.65 o 
  -7   3   8      262.22      300.65     30.44 o 
  -6   3   8     1504.56     1378.16     45.91 o 
  -5   3   8      196.70      129.52     51.86 o 
  -4   3   8       10.19       17.21     33.41 o 
  -3   3   8        3.76        2.62     27.97 o 
  -2   3   8      716.13      581.48     49.66 o 
  -1   3   8     1730.63     1729.86     49.88 o 
   0   3   8        0.75       32.45     22.49 o 
   1   3   8     1058.94      936.81     52.34 o 
   2   3   8    10479.54    11029.32    138.01 o 
   3   3   8     1351.05     1214.08     83.98 o 
   4   3   8       86.11       12.08     30.82 o 
   5   3   8     1085.32     1134.93     63.08 o 
   6   3   8       62.86       74.51     27.12 o 
   7   3   8     2723.34     2828.80     74.46 o 
   8   3   8      364.34      397.98     45.49 o 
   9   3   8      407.16      452.11     80.31 o 
  10   3   8      159.32      205.40     41.10 o 
  -9   4   8        4.59        8.30     13.29 o 
  -8   4   8      355.58      312.52     35.56 o 
  -7   4   8      360.15      361.30     36.57 o 
  -6   4   8      710.72      731.58     39.55 o 
  -5   4   8        6.38       22.87     18.78 o 
  -4   4   8      669.37      772.21     60.59 o 
  -3   4   8      767.00      709.80     48.01 o 
  -2   4   8     4648.03     5101.15     97.67 o 
  -1   4   8     9259.51     9651.13    127.18 o 
   0   4   8     2128.37     2097.06     64.17 o 
   1   4   8       29.31       52.76     28.29 o 
   2   4   8     3464.73     3599.95     82.78 o 
   3   4   8     5696.54     5753.26    155.39 o 
   4   4   8    16143.71    17509.98    264.14 o 
   5   4   8      194.55      163.32     67.34 o 
   6   4   8       40.65       53.12     36.03 o 
   7   4   8      395.72      401.93     62.50 o 
   8   4   8      201.17      175.40     49.44 o 
   9   4   8     2271.07     2264.50     91.72 o 
  10   4   8       55.85       16.12     24.11 o 
  -9   5   8        2.21       16.98     17.45 o 
  -8   5   8      238.33      262.29     53.22 o 
  -7   5   8     1385.75     1403.89     61.63 o 
  -6   5   8      268.31      248.93     33.75 o 
  -5   5   8      544.08      617.04     41.82 o 
  -4   5   8      637.74      608.10     50.70 o 
  -3   5   8      226.58      226.41     35.88 o 
  -2   5   8      906.25     1032.55     50.88 o 
  -1   5   8     1096.62     1085.21     52.00 o 
   0   5   8     6803.10     6775.45    101.79 o 
   1   5   8     2978.46     2617.61     91.14 o 
   2   5   8     1371.32     1401.84     54.16 o 
   3   5   8      416.82      261.85     39.09 o 
   4   5   8     2560.24     2443.26    113.01 o 
   5   5   8     3767.26     3946.26    147.65 o 
   6   5   8     5077.64     5239.81    112.63 o 
   7   5   8     1139.76     1037.08     59.51 o 
   8   5   8       43.92       44.30     39.67 o 
   9   5   8        3.12        8.56     24.49 o 
  10   5   8      179.90      147.26     35.39 o 
  -8   6   8      370.00      326.26     39.19 o 
  -7   6   8      760.20      734.09     47.92 o 
  -6   6   8      437.70      333.97     42.94 o 
  -5   6   8        8.10      -32.70     38.70 o 
  -4   6   8      422.20      395.79     42.63 o 
  -3   6   8       99.76       59.60     38.70 o 
  -2   6   8     2068.07     2080.33     69.82 o 
  -1   6   8     1105.86     1108.28     52.29 o 
   0   6   8     2024.41     2152.62     60.55 o 
   1   6   8      118.83       69.70     29.22 o 
   2   6   8     2849.24     2745.33     91.34 o 
   3   6   8     5060.58     5054.33     92.98 o 
   4   6   8      663.26      576.47     70.63 o 
   5   6   8      122.78       76.38     32.42 o 
   6   6   8      336.65      332.27     44.03 o 
   7   6   8     1214.55     1207.05    100.34 o 
   8   6   8     1354.51     1350.69     65.92 o 
   9   6   8      370.23      313.07     46.54 o 
  10   6   8      146.89      149.03     30.94 o 
  -8   7   8       34.42       42.93     26.50 o 
  -7   7   8        9.00       12.74     21.77 o 
  -6   7   8     2052.61     2052.30     72.50 o 
  -5   7   8      164.62      122.62     33.01 o 
  -4   7   8       83.15       55.25     37.93 o 
  -3   7   8       39.49       56.51     41.22 o 
  -2   7   8       14.21       16.05     29.59 o 
  -1   7   8    12714.21    13643.84    143.58 o 
   1   7   8     5330.36     5381.40     87.21 o 
   2   7   8     2875.97     2699.08     86.31 o 
   3   7   8      516.65      571.05     55.73 o 
   4   7   8     5068.57     5386.55    162.94 o 
   5   7   8     2207.71     2184.01     68.98 o 
   6   7   8     1196.89     1134.63     65.35 o 
   7   7   8      342.95      228.26     54.09 o 
   8   7   8       21.55       38.91     28.88 o 
   9   7   8       35.18       24.01     24.62 o 
  10   7   8      581.51      549.46     49.39 o 
  -8   8   8      729.76      602.64     51.88 o 
  -7   8   8      200.25      229.86     39.69 o 
  -6   8   8      186.07      127.48     34.48 o 
  -5   8   8        4.55      -22.08     24.29 o 
  -4   8   8     2142.09     2367.09     85.43 o 
  -3   8   8      139.91      120.61     35.58 o 
  -2   8   8      366.63      363.61     53.02 o 
  -1   8   8       92.29       58.25     35.22 o 
   0   8   8     3338.21     3548.83     72.32 o 
   1   8   8     5304.64     5389.75     85.83 o 
   2   8   8      634.15      718.12     61.54 o 
   3   8   8        5.14       -5.42     27.48 o 
   4   8   8     2501.06     2753.85    109.91 o 
   5   8   8      939.44      929.23     47.77 o 
   6   8   8      407.99      342.36     40.40 o 
   7   8   8     2264.16     2271.53     77.23 o 
   8   8   8      136.59      165.96     36.86 o 
   9   8   8       87.53       52.92     28.16 o 
  10   8   8      499.21      444.10     45.35 o 
  -7   9   8      580.67      505.81     51.24 o 
  -6   9   8       11.08       -3.09     22.40 o 
  -5   9   8        1.84       15.49     28.93 o 
  -4   9   8     3036.04     3114.18     87.56 o 
  -3   9   8      246.34      213.18     51.38 o 
  -2   9   8     7293.64     7878.58    165.06 o 
  -1   9   8     1793.83     1896.60     85.34 o 
   0   9   8     9870.51    10586.57    191.58 o 
   1   9   8      379.12      353.16     42.96 o 
   2   9   8      150.94      182.67     45.67 o 
   3   9   8     1444.82     1419.01     68.12 o 
   4   9   8      950.29      883.76    134.10 o 
   5   9   8     1247.66     1205.18     84.18 o 
   6   9   8      255.06      207.39     32.03 o 
   7   9   8       16.01       19.59     23.25 o 
   8   9   8      209.46      234.34     35.90 o 
   9   9   8       97.19      130.23     37.13 o 
  10   9   8        0.44        9.59     26.61 o 
  -7  10   8        6.29       32.16     27.02 o 
  -6  10   8      587.30      596.58     53.19 o 
  -5  10   8     1107.46     1131.53     69.86 o 
  -4  10   8      731.51      637.74     47.39 o 
  -3  10   8      206.97      243.94     37.58 o 
  -2  10   8      543.25      575.84     48.59 o 
  -1  10   8     4326.02     4383.59    117.46 o 
   0  10   8     8502.36     9179.94    175.90 o 
   1  10   8      889.77      899.05     55.73 o 
   2  10   8      580.18      558.66     43.73 o 
   3  10   8        0.41      -15.09     20.51 o 
   4  10   8     4083.23     4271.22     83.50 o 
   5  10   8     9351.72     9938.92    113.76 o 
   6  10   8     1328.15     1267.34     52.75 o 
   7  10   8      560.95      505.90     39.43 o 
   8  10   8       24.87       52.39     29.45 o 
   9  10   8       45.72       65.87     27.24 o 
  -7  11   8        0.04       35.40     28.23 o 
  -6  11   8      165.47      107.10     39.94 o 
  -5  11   8       75.29       80.23     37.31 o 
  -4  11   8     1410.80     1460.46     86.64 o 
  -3  11   8     1656.58     1718.95     68.90 o 
  -2  11   8      173.43      145.53     61.63 o 
  -1  11   8     1451.21     1503.14     76.29 o 
   0  11   8       28.07       43.35     20.51 o 
   1  11   8     1233.04     1175.00     52.63 o 
   2  11   8      490.05      497.71     81.47 o 
   3  11   8      564.72      597.37     46.25 o 
   4  11   8       11.79       12.48     18.86 o 
   5  11   8     2277.44     2179.03     64.56 o 
   6  11   8     3936.57     3970.45    103.92 o 
   7  11   8      656.87      625.39     41.80 o 
   8  11   8      635.99      598.39     42.30 o 
   9  11   8       96.17       66.69     25.06 o 
  -6  12   8       43.81       27.31     25.32 o 
  -5  12   8     1130.86     1140.92     83.48 o 
  -4  12   8      409.42      407.98     47.42 o 
  -3  12   8        3.86       17.68     27.58 o 
  -2  12   8     1594.76     1551.14     62.66 o 
  -1  12   8     3487.39     3578.07     91.10 o 
   0  12   8       37.98       30.26     24.88 o 
   1  12   8     6794.73     7313.34    110.11 o 
   2  12   8     1044.28     1047.86     42.96 o 
   3  12   8      168.98      173.70     18.03 o 
   4  12   8      366.60      312.55     19.31 o 
   5  12   8     1205.42     1124.89     33.76 o 
   6  12   8     1437.62     1385.29     51.22 o 
   7  12   8       38.56       27.10     18.29 o 
   8  12   8       58.13       33.67     21.75 o 
   9  12   8       73.13       26.87     19.34 o 
  -5  13   8      435.11      444.51     45.47 o 
  -4  13   8       44.37       30.27     25.76 o 
  -3  13   8      564.52      655.75     65.12 o 
  -2  13   8        2.36       27.05     28.68 o 
  -1  13   8     1116.50     1100.03     52.07 o 
   0  13   8     2037.78     2258.52     60.78 o 
   1  13   8     1487.23     1445.28     42.28 o 
   2  13   8      401.87      352.19     24.19 o 
   5  13   8     1151.23     1164.35     29.61 o 
   6  13   8      175.57      162.45     23.38 o 
   7  13   8       15.17        2.76      8.16 o 
   8  13   8       17.34       13.43     17.30 o 
  -4  14   8      116.60      185.87     45.42 o 
  -3  14   8     2068.44     2176.76     79.22 o 
  -2  14   8       95.71      101.90     38.70 o 
  -1  14   8      362.58      347.57     68.41 o 
   0  14   8     1525.37     1621.54    107.86 o 
   1  14   8      811.41      824.16     91.92 o 
   2  14   8      432.67      440.43     72.95 o 
   3  14   8      176.90      177.64     42.57 o 
   4  14   8      143.74      190.03     58.83 o 
   7  14   8        4.63        4.77      5.46 o 
   8  14   8      432.54      387.29     52.42 o 
  -3  15   8       58.92       50.29     26.93 o 
  -2  15   8     1087.97     1107.08     58.92 o 
  -1  15   8      571.74      574.72     84.75 o 
   0  15   8      114.20       68.89     41.80 o 
   1  15   8      545.07      663.35    267.82 o 
   2  15   8       72.08      106.62     54.38 o 
   3  15   8     1139.56     1175.58     99.27 o 
   4  15   8       87.16       41.80     37.35 o 
   5  15   8        0.48      -22.64     28.64 o 
   6  15   8     1048.06     1092.75     92.11 o 
   7  15   8       78.69        1.16     24.96 o 
  -2  16   8      952.17      893.05    102.37 o 
  -1  16   8      573.43      544.15     84.95 o 
   0  16   8     1669.05     1750.88    127.72 o 
   1  16   8        2.32       54.18     45.09 o 
   2  16   8       96.08      105.66     45.09 o 
   3  16   8      437.69      469.46     73.92 o 
   4  16   8       12.17      -24.58     29.61 o 
   5  16   8      630.07      684.83     77.21 o 
   6  16   8      265.66      239.18     54.18 o 
   0  17   8       13.30       10.26     49.93 o 
   1  17   8       25.43      -32.90     44.89 o 
   2  17   8       58.84       77.98     66.95 o 
   3  17   8      293.10      272.08     67.73 o 
   4  17   8      532.28      544.15     86.11 o 
  -3  -9   9       87.25       62.22     28.25 o 
  -2  -9   9      798.91      735.61     55.76 o 
  -1  -9   9       92.24       83.02     39.43 o 
   0  -9   9       21.33       84.05     42.35 o 
   1  -9   9      787.41      698.21     84.76 o 
   2  -9   9      246.67      273.29     56.19 o 
  -5  -8   9       98.88       77.83     25.18 o 
  -4  -8   9      117.17       96.26     36.17 o 
  -3  -8   9       37.79       25.01     25.42 o 
  -2  -8   9       45.23       52.07     30.82 o 
  -1  -8   9      130.17      105.32     32.67 o 
   0  -8   9     3747.30     3856.05    117.69 o 
   1  -8   9      604.86      555.99     57.85 o 
   2  -8   9     1940.48     1845.39     83.78 o 
   3  -8   9       76.02       84.42     45.17 o 
   4  -8   9     1172.85     1222.93     84.96 o 
  -6  -7   9        1.84        9.83     21.71 o 
  -5  -7   9     1512.63     1478.93     52.52 o 
  -4  -7   9      114.12      131.95     35.89 o 
  -3  -7   9        0.55       23.71     26.25 o 
  -2  -7   9      444.95      379.78     46.44 o 
  -1  -7   9        5.84        8.18     23.44 o 
   0  -7   9     1783.58     1962.51     89.40 o 
   1  -7   9     2090.55     2014.79     88.15 o 
   2  -7   9      938.74      741.80     80.84 o 
   3  -7   9      469.02      472.87     54.47 o 
   4  -7   9      741.92      651.36     96.37 o 
   5  -7   9      620.46      615.17     97.34 o 
  -6  -6   9      291.35      263.63     52.94 o 
  -5  -6   9      254.36      226.60     38.11 o 
  -4  -6   9      463.14      467.48     33.64 o 
  -3  -6   9      109.96       81.38     26.93 o 
  -2  -6   9     3666.25     3842.36    103.33 o 
  -1  -6   9     1287.75     1275.05     65.04 o 
   0  -6   9      288.10      219.38     37.53 o 
   1  -6   9      583.36      547.85     47.50 o 
   2  -6   9     1467.78     1489.61    115.88 o 
   3  -6   9     2377.78     2273.71     94.62 o 
   4  -6   9       29.87       52.25     53.22 o 
   5  -6   9       11.23       -1.35     43.93 o 
   6  -6   9      238.94      241.89     81.47 o 
  -7  -5   9      665.06      698.44     56.92 o 
  -6  -5   9        8.03       25.93     25.86 o 
  -5  -5   9      134.76      131.45     34.08 o 
  -4  -5   9       49.20       18.78     11.25 o 
  -3  -5   9       98.09       50.66     18.25 o 
  -2  -5   9     1862.21     1865.02     70.23 o 
  -1  -5   9     3838.88     3831.41    129.85 o 
   0  -5   9       66.86       85.05     30.66 o 
   1  -5   9      196.20      127.77     35.89 o 
   2  -5   9      488.94      483.27     52.54 o 
   3  -5   9      227.46      192.27     40.72 o 
   4  -5   9     3918.84     4213.11    200.67 o 
   5  -5   9     3329.95     3475.45    170.87 o 
   6  -5   9       60.15       -5.78     41.31 o 
   7  -5   9      190.84      179.77     66.57 o 
  -7  -4   9     1065.76     1096.90     67.83 o 
  -6  -4   9        1.41       29.11     30.59 o 
  -5  -4   9       31.64       29.42     29.61 o 
  -4  -4   9     4732.33     5046.50     90.38 o 
  -3  -4   9     3092.24     3058.18     73.09 o 
  -2  -4   9       91.31       27.67     32.22 o 
  -1  -4   9      630.07      673.72     64.07 o 
   0  -4   9     2220.00     2082.05     78.26 o 
   1  -4   9     1328.68     1290.41     64.98 o 
   2  -4   9      155.61      139.65     44.02 o 
   3  -4   9       16.94        0.88     23.62 o 
   4  -4   9     2092.36     2093.01    125.01 o 
   5  -4   9      411.10      454.81     55.68 o 
   6  -4   9     3029.19     3243.39    115.76 o 
   7  -4   9     2373.42     2632.88    106.78 o 
  -8  -3   9      143.05      166.22     44.81 o 
  -7  -3   9      137.42       70.09     34.39 o 
  -6  -3   9       10.35        3.31     28.06 o 
  -5  -3   9       19.94      -15.93     24.65 o 
  -4  -3   9        0.98       -1.50     26.82 o 
  -3  -3   9       96.25       93.80     25.84 o 
  -2  -3   9     1563.61     1650.02     69.23 o 
  -1  -3   9     3078.95     3176.65    114.56 o 
   0  -3   9     1290.01     1237.22     91.24 o 
   1  -3   9       57.42       81.81     38.13 o 
   2  -3   9        0.24        0.34     27.77 o 
   3  -3   9     1660.88     1727.86    179.38 o 
   4  -3   9     3579.59     3333.79    108.71 o 
   5  -3   9      133.40       58.18     33.86 o 
   6  -3   9       15.67       15.92     57.47 o 
   7  -3   9       38.03       26.61     33.09 o 
   8  -3   9       10.26      -18.01     27.85 o 
  -8  -2   9      120.57       93.91     35.79 o 
  -7  -2   9      109.17      124.14     40.02 o 
  -6  -2   9      106.95       93.12     34.27 o 
  -5  -2   9     2164.43     1914.79    110.69 o 
  -4  -2   9      418.85      387.26     48.50 o 
  -3  -2   9     3565.68     3751.37    145.35 o 
  -2  -2   9     1279.07     1161.43     48.87 o 
  -1  -2   9      163.27      120.82     35.21 o 
   0  -2   9     6619.17     6887.45    137.11 o 
   1  -2   9     2629.40     2434.73     82.16 o 
   2  -2   9     2048.62     2009.16     64.63 o 
   3  -2   9     1197.60     1158.28    100.92 o 
   4  -2   9      550.76      568.46     58.49 o 
   5  -2   9     3564.66     3486.33    105.70 o 
   6  -2   9     1142.41     1121.51     70.96 o 
   7  -2   9      109.66      103.66     37.90 o 
   8  -2   9      111.64      100.83     40.25 o 
  -8  -1   9      361.62      306.94     53.51 o 
  -7  -1   9      105.62      109.56     36.76 o 
  -6  -1   9        1.75       16.05     29.14 o 
  -5  -1   9     1012.41      867.67    139.81 o 
  -4  -1   9      486.48      415.13     50.05 o 
  -3  -1   9    12217.96    12467.52    171.37 o 
  -2  -1   9      523.18      498.83     35.67 o 
  -1  -1   9      391.79      384.53     37.10 o 
   0  -1   9       19.27       34.82     31.44 o 
   1  -1   9      958.92      953.98     52.01 o 
   2  -1   9     2141.69     2098.96     64.34 o 
   3  -1   9     1207.23     1326.44     73.75 o 
   4  -1   9      276.04      288.84     61.77 o 
   5  -1   9      108.77       41.15     38.19 o 
   6  -1   9     1218.96     1135.86     67.54 o 
   7  -1   9       45.14       49.80     37.38 o 
   8  -1   9     1857.82     1974.58     85.62 o 
   9  -1   9       70.89       65.68     29.48 o 
  -8   0   9      157.66      142.36     54.57 o 
  -7   0   9     1419.37     1422.06     73.71 o 
  -6   0   9       27.98      -13.86     26.64 o 
  -5   0   9      896.71      904.19     60.62 o 
  -4   0   9      533.97      562.41     55.49 o 
  -3   0   9     1322.72     1303.39     67.25 o 
  -2   0   9     2420.01     2458.19    179.58 o 
  -1   0   9    11366.32    11765.68    136.24 o 
   0   0   9       16.68       38.25     25.84 o 
   1   0   9     5144.18     4859.76     87.82 o 
   2   0   9      745.37      717.15     43.75 o 
   3   0   9     2739.85     2849.17     95.43 o 
   4   0   9    13464.49    14613.88    192.87 o 
   5   0   9     1685.35     1599.82     80.59 o 
   6   0   9      115.29       57.90     26.03 o 
   7   0   9      643.02      639.54     47.67 o 
   8   0   9      957.92      966.05     64.16 o 
   9   0   9       20.30        7.27     26.54 o 
  -8   1   9      175.70      244.80    102.37 o 
  -7   1   9     1949.79     1889.45     37.89 o 
  -6   1   9      415.65      384.32     44.34 o 
  -5   1   9      451.32      472.83     51.71 o 
  -4   1   9     5688.39     6140.39    130.05 o 
  -3   1   9       46.22       37.08     30.45 o 
  -2   1   9      476.95      531.77     51.36 o 
  -1   1   9      341.48      272.37     31.24 o 
   0   1   9      773.56      753.99     43.70 o 
   1   1   9     1650.51     1416.05     73.52 o 
   2   1   9      262.38      219.23     35.30 o 
   3   1   9     2906.65     2908.72     89.41 o 
   4   1   9       19.85       37.76     34.46 o 
   5   1   9     9260.33     9769.84    307.49 o 
   6   1   9      831.53      917.85     51.54 o 
   7   1   9      165.87      170.25     32.09 o 
   8   1   9      720.64      737.07     46.39 o 
   9   1   9      158.85      145.36     47.11 o 
  -9   2   9       90.66       42.96     44.31 o 
  -8   2   9      270.69      269.86     47.28 o 
  -7   2   9      863.31      791.76     40.75 o 
  -6   2   9      282.74      286.71     28.82 o 
  -5   2   9     1385.69     1384.74     75.43 o 
  -4   2   9        5.52      -20.21     45.18 o 
  -3   2   9     7311.75     7985.87    147.92 o 
  -2   2   9     9554.49     9953.68    157.60 o 
  -1   2   9     4856.62     5127.90     80.81 o 
   0   2   9     2482.90     2351.20     59.85 o 
   1   2   9     1965.00     1903.56     66.49 o 
   2   2   9     1568.90     1417.45     54.78 o 
   3   2   9        5.74       32.17     43.15 o 
   4   2   9      916.55      972.26     60.12 o 
   5   2   9      273.57      270.42     51.54 o 
   6   2   9      898.97      907.56     48.28 o 
   7   2   9      222.89      216.91     35.24 o 
   8   2   9      363.07      313.86     36.31 o 
   9   2   9      940.87      844.73     50.43 o 
  -8   3   9      361.27      354.55     29.93 o 
  -7   3   9      406.51      418.72     34.70 o 
  -6   3   9     1050.86     1074.94     63.95 o 
  -5   3   9     1554.90     1420.39    107.69 o 
  -4   3   9        6.10       12.28     31.93 o 
  -3   3   9     2426.39     2678.04     85.23 o 
  -2   3   9     2399.65     2397.07     60.42 o 
  -1   3   9     5425.61     5358.30     81.82 o 
   0   3   9     3135.25     3002.52     64.47 o 
   1   3   9     4739.55     4821.43     98.33 o 
   2   3   9     2409.35     2342.34     79.53 o 
   3   3   9     3833.12     3977.99    138.36 o 
   4   3   9     3715.75     3866.91    101.92 o 
   5   3   9     2212.85     2167.22    114.85 o 
   6   3   9     2101.30     2099.84     64.66 o 
   7   3   9       14.79       -4.95     22.05 o 
   8   3   9       49.33       41.42     22.79 o 
   9   3   9      171.70      154.93     46.88 o 
  10   3   9       21.26       26.59     25.95 o 
  -8   4   9      532.21      504.98     40.03 o 
  -7   4   9      913.62      889.80     48.00 o 
  -6   4   9      268.07      270.21     36.94 o 
  -5   4   9       41.64       18.36     30.76 o 
  -4   4   9     4325.49     4374.81    185.09 o 
  -3   4   9     1914.80     1920.01     72.13 o 
  -2   4   9     2099.84     2112.65     72.38 o 
  -1   4   9     1751.51     1643.10     50.18 o 
   0   4   9      369.61      388.14     39.32 o 
   1   4   9     1154.03     1117.57     70.82 o 
   2   4   9     4800.91     4825.98     98.59 o 
   3   4   9     1587.92     1569.25     68.13 o 
   4   4   9        0.13       19.35     44.31 o 
   5   4   9     3819.81     3967.74    144.55 o 
   6   4   9      140.99      170.20     45.49 o 
   7   4   9      340.87      264.53     42.64 o 
   8   4   9     2335.24     2368.80     88.18 o 
   9   4   9      971.07      967.80     68.04 o 
  10   4   9       81.32       31.58     26.73 o 
  -8   5   9      224.31      216.77     34.54 o 
  -7   5   9      996.27     1027.66     54.22 o 
  -6   5   9       47.69       17.99     25.83 o 
  -5   5   9      801.01      862.27     53.73 o 
  -4   5   9      110.22       87.81     33.38 o 
  -3   5   9      884.02      895.21     59.16 o 
  -2   5   9     1855.32     1825.34     71.01 o 
  -1   5   9      211.28      216.86     38.70 o 
   0   5   9     1249.28     1069.39     63.47 o 
   1   5   9     1815.71     1890.90    104.21 o 
   2   5   9     3292.03     3079.21    107.67 o 
   3   5   9      453.36      425.82     47.37 o 
   4   5   9      769.99      882.99     94.24 o 
   5   5   9     2561.52     2634.64    124.43 o 
   6   5   9       89.38       98.36     42.22 o 
   7   5   9      111.61       57.30     29.84 o 
   8   5   9        3.24       15.68     25.91 o 
   9   5   9      325.34      327.34     43.71 o 
  10   5   9     1734.46     1849.62    150.74 o 
  -8   6   9      743.69      755.75     52.54 o 
  -7   6   9      513.88      555.69     47.70 o 
  -6   6   9     4092.31     4212.54     99.72 o 
  -5   6   9       17.33        1.44     21.26 o 
  -4   6   9      209.50      124.81     47.80 o 
  -3   6   9      286.10      285.53     44.62 o 
  -2   6   9      173.31      228.75     37.49 o 
  -1   6   9     1635.06     1393.21     93.76 o 
   0   6   9     2592.94     2598.46     70.33 o 
   1   6   9     4756.25     5021.21    131.39 o 
   2   6   9       73.29       43.47     31.89 o 
   3   6   9      548.18      528.83     53.31 o 
   4   6   9       11.18       54.57     44.51 o 
   5   6   9      171.70       49.93     47.02 o 
   6   6   9      776.11      847.93     59.83 o 
   7   6   9     2460.30     2351.03     86.92 o 
   8   6   9        1.98       53.97     36.96 o 
   9   6   9      773.20      797.13     57.96 o 
  10   6   9      119.82       78.45     31.16 o 
  -8   7   9     1240.53     1284.41     68.09 o 
  -7   7   9      108.20       94.92     32.40 o 
  -6   7   9     3476.93     3567.99     95.85 o 
  -5   7   9     2424.51     2481.75     82.38 o 
  -4   7   9     1504.19     1561.63    115.91 o 
  -3   7   9      257.65      218.86     57.47 o 
  -2   7   9     1026.45     1013.41     77.02 o 
  -1   7   9     2782.56     2643.55    106.43 o 
   0   7   9     1780.42     1673.00     59.02 o 
   1   7   9     1624.49     1589.08     55.42 o 
   2   7   9       39.70      -18.00     34.64 o 
   3   7   9     2167.12     2175.44     97.72 o 
   4   7   9     1730.41     1871.38     69.35 o 
   5   7   9       18.04       16.06     44.12 o 
   6   7   9      315.41      288.40     42.64 o 
   7   7   9        2.70      -27.95     24.12 o 
   8   7   9      472.92      450.00     47.73 o 
   9   7   9     3458.52     3570.67    103.79 o 
  10   7   9      146.23      121.12     33.69 o 
  -8   8   9       16.27       45.51     27.53 o 
  -7   8   9     1226.33     1101.26     66.81 o 
  -6   8   9      225.16      264.29     36.41 o 
  -5   8   9     1410.90     1364.20     65.05 o 
  -4   8   9       58.21       44.76     27.66 o 
  -3   8   9      207.64      287.17     66.18 o 
  -2   8   9     2509.61     2518.34    108.56 o 
  -1   8   9      659.46      667.42     62.31 o 
   0   8   9      925.32      898.66     66.37 o 
   1   8   9     4405.52     4452.48    123.65 o 
   2   8   9       59.56       39.09     30.96 o 
   3   8   9     1913.65     1914.40     85.73 o 
   4   8   9       52.15       32.71     27.90 o 
   5   8   9     2786.73     2745.72    126.17 o 
   6   8   9        9.98       24.63     29.18 o 
   7   8   9       96.84       74.69     28.77 o 
   8   8   9       51.45       34.51     23.30 o 
   9   8   9       59.05       25.89     31.45 o 
  10   8   9     1558.32     1624.84     85.34 o 
  -7   9   9      751.57      685.15     54.49 o 
  -6   9   9     1647.61     1677.02     78.76 o 
  -5   9   9     1301.68     1320.13     87.66 o 
  -4   9   9      687.37      620.59     65.79 o 
  -3   9   9       38.46       27.90     26.00 o 
  -2   9   9      609.56      727.79     75.08 o 
  -1   9   9      193.75      228.73     68.89 o 
   0   9   9      620.38      770.75     61.15 o 
   1   9   9        1.71       10.26     29.41 o 
   2   9   9      403.79      337.48     47.41 o 
   3   9   9      718.31      711.54     61.54 o 
   4   9   9      173.94      151.33     43.15 o 
   5   9   9       78.83       73.10     25.45 o 
   6   9   9      200.54      208.89     67.54 o 
   7   9   9       14.57        4.91     21.38 o 
   8   9   9     4098.27     4182.72    116.52 o 
   9   9   9      116.67       82.07     34.22 o 
  -7  10   9       18.94       60.05     33.36 o 
  -6  10   9      109.73       88.98     34.95 o 
  -5  10   9      426.90      429.47     44.48 o 
  -4  10   9     4229.95     4438.98    142.04 o 
  -3  10   9     6649.87     6995.48    133.34 o 
  -2  10   9       37.22       14.13     23.61 o 
  -1  10   9      625.92      570.66     58.05 o 
   0  10   9       65.36       56.51     45.86 o 
   1  10   9      455.92      493.64     49.35 o 
   2  10   9      976.43      943.36     61.54 o 
   3  10   9     1046.96     1095.08     68.50 o 
   4  10   9      194.09      170.87     41.99 o 
   5  10   9      632.38      604.24     40.78 o 
   6  10   9     1326.92     1304.26     55.39 o 
   7  10   9        9.39        3.75     34.83 o 
   8  10   9      583.18      617.77     48.32 o 
   9  10   9      659.39      657.20     47.94 o 
  -6  11   9      167.67      183.47     42.67 o 
  -5  11   9      243.80      200.18     39.23 o 
  -4  11   9      110.46       67.25     33.96 o 
  -3  11   9      649.68      641.29     61.92 o 
  -2  11   9       51.37       58.09     26.81 o 
  -1  11   9      666.65      639.36    194.48 o 
   0  11   9        5.44       19.54     28.25 o 
   1  11   9     2448.66     2600.97     97.53 o 
   2  11   9      697.80      606.27     48.96 o 
   3  11   9      546.96      544.54     48.76 o 
   4  11   9      392.25      423.21     52.44 o 
   5  11   9      105.83       50.12     19.47 o 
   6  11   9     9332.15     9867.32    135.02 o 
   7  11   9     1386.29     1468.27     88.52 o 
   8  11   9     1069.82     1032.49     60.85 o 
   9  11   9       17.33        5.95     19.09 o 
  -6  12   9       87.04       75.88     52.83 o 
  -5  12   9     3012.86     3206.92    103.34 o 
  -4  12   9      165.10      126.61     33.56 o 
  -3  12   9      157.44      132.38     53.22 o 
  -2  12   9       74.26       35.04     35.51 o 
  -1  12   9      444.09      427.46     51.67 o 
   0  12   9        6.86       20.90     20.13 o 
   1  12   9       93.83      120.56     33.28 o 
   2  12   9     1247.82     1406.82     59.21 o 
   3  12   9     8079.90     8714.93    144.75 o 
   4  12   9       32.26        7.00     14.71 o 
   5  12   9     2678.39     2801.54     92.98 o 
   6  12   9     1188.19     1089.03     42.33 o 
   7  12   9      849.62      710.53    119.20 o 
   8  12   9     2750.76     2667.13     92.11 o 
   9  12   9      493.20      483.99     46.64 o 
  -5  13   9       15.75       48.98     26.55 o 
  -4  13   9      176.83       88.70     30.30 o 
  -3  13   9       71.09       79.07     30.17 o 
  -2  13   9      329.33      307.89     36.11 o 
  -1  13   9        3.70       -2.53     17.57 o 
   0  13   9      204.91      167.49     29.55 o 
   1  13   9        0.43      -14.32     17.80 o 
   2  13   9     1250.02     1191.06     59.99 o 
   3  13   9        0.25       -5.62      5.81 o 
   4  13   9     4488.47     4774.42     53.07 o 
   5  13   9     1749.53     1873.21     65.50 o 
   6  13   9       60.61       36.79     25.83 o 
   7  13   9     1314.67     1373.65     41.57 o 
   8  13   9      323.96      383.20     41.76 o 
  -4  14   9      107.27      122.48     33.40 o 
  -3  14   9        0.98        1.11     22.14 o 
  -2  14   9      120.23      107.47     28.98 o 
  -1  14   9        6.27        9.51     16.50 o 
   0  14   9      373.99      392.32     34.25 o 
   1  14   9        4.37        5.27     14.13 o 
   2  14   9      898.75      862.06     25.45 o 
   6  14   9     1276.07     1209.83     37.54 o 
   7  14   9     1326.96     1285.67     37.56 o 
  -3  15   9        5.38       31.43     26.30 o 
  -2  15   9      130.73      101.51     28.97 o 
  -1  15   9      222.70      205.95     30.41 o 
   0  15   9      117.95      131.18     35.80 o 
   1  15   9       20.41       18.00     54.18 o 
   3  15   9     1017.68     1134.36    108.75 o 
   4  15   9      177.80      163.52     50.89 o 
  -2  16   9       15.94       10.38     26.51 o 
  -1  16   9      349.14      303.50     30.40 o 
   0  16   9        8.93       41.99     47.99 o 
   1  16   9     1336.78     1524.09    121.33 o 
   2  16   9      459.33      491.13     77.79 o 
   4  16   9      200.60      253.31     68.89 o 
   5  16   9      211.06      190.61     55.54 o 
   6  16   9      611.94      481.07     73.73 o 
   0  17   9       36.78       46.64     48.76 o 
   1  17   9      739.47      812.94    483.20 o 
   2  17   9     1572.85     1762.30    133.91 o 
   3  17   9       79.09       76.44     46.06 o 
   4  17   9       22.40        6.97     32.70 o 
  -3  -8  10     1689.12     1751.83     77.93 o 
  -2  -8  10        7.76       45.09     27.28 o 
  -1  -8  10       32.78       -0.83     24.95 o 
   0  -8  10       18.07       22.28     31.00 o 
   1  -8  10      286.77      225.33     43.84 o 
   2  -8  10      554.14      625.28     66.64 o 
  -5  -7  10      298.73      315.37     33.54 o 
  -4  -7  10      964.60      941.54     56.28 o 
  -3  -7  10      344.46      373.42     44.10 o 
  -2  -7  10     4438.20     4921.03    173.46 o 
  -1  -7  10     2365.43     2342.05     89.76 o 
   0  -7  10      565.10      504.47     52.01 o 
   1  -7  10      569.45      514.22     94.82 o 
   2  -7  10     1347.83     1232.49     71.47 o 
   3  -7  10       20.61       59.14     33.59 o 
   4  -7  10      260.54      196.75     42.95 o 
  -5  -6  10      691.61      691.72     79.36 o 
  -4  -6  10      796.77      805.80     54.97 o 
  -3  -6  10     1667.56     1618.55     70.26 o 
  -2  -6  10      233.09      197.42     33.30 o 
  -1  -6  10      373.55      336.85     41.87 o 
   0  -6  10      478.59      385.49     46.72 o 
   1  -6  10      909.48     1016.19     68.89 o 
   2  -6  10      608.63      551.85     67.76 o 
   3  -6  10       45.04        4.78     25.29 o 
   4  -6  10     2971.99     3220.60    118.50 o 
   5  -6  10     1036.93     1117.52    133.33 o 
  -6  -5  10     2259.08     2503.77    152.87 o 
  -5  -5  10      807.24      748.70     60.05 o 
  -4  -5  10     2082.66     2081.56     65.06 o 
  -3  -5  10     6251.52     6819.49    196.98 o 
  -2  -5  10      409.75      477.74     47.27 o 
  -1  -5  10     1558.67     1669.72    101.00 o 
   0  -5  10       39.79       35.40     28.59 o 
   1  -5  10       18.36       10.54     46.35 o 
   2  -5  10      728.26      708.64     65.22 o 
   3  -5  10     1468.46     1667.14     85.54 o 
   4  -5  10      520.68      507.13    102.56 o 
   5  -5  10       63.06       48.96     46.83 o 
   6  -5  10       18.79       84.95     55.73 o 
  -7  -4  10      471.24      436.18     51.31 o 
  -6  -4  10      137.26       95.82     37.03 o 
  -5  -4  10       69.04       39.64     23.41 o 
  -4  -4  10       36.77        9.27     22.82 o 
  -3  -4  10      678.36      574.20     64.38 o 
  -2  -4  10     2473.86     2676.19     84.54 o 
  -1  -4  10      541.81      510.37     46.71 o 
   0  -4  10       66.23       78.09     36.09 o 
   1  -4  10      328.45      339.47     47.12 o 
   2  -4  10       81.32       21.87     43.15 o 
   3  -4  10     1788.40     1872.24     83.52 o 
   4  -4  10      635.80      640.13     86.50 o 
   5  -4  10       83.25       98.30     52.83 o 
   6  -4  10        3.63      -11.22     44.89 o 
   7  -4  10       50.05       49.15     46.64 o 
  -7  -3  10     1027.87     1075.89     71.45 o 
  -6  -3  10      255.87      258.37     42.38 o 
  -5  -3  10     2118.97     2270.48     89.34 o 
  -4  -3  10     2629.87     2647.39     89.83 o 
  -3  -3  10     1433.68     1409.79     51.37 o 
  -2  -3  10     6129.19     6153.83    131.58 o 
  -1  -3  10      226.06      160.46     34.31 o 
   0  -3  10      228.40      205.09     39.67 o 
   1  -3  10     1166.19     1161.89     67.31 o 
   2  -3  10     2959.41     2837.03    129.26 o 
   3  -3  10      102.53       35.57     26.88 o 
   4  -3  10      302.77      336.71     75.08 o 
   5  -3  10     1235.41     1275.74     76.67 o 
   6  -3  10      161.16       71.88     37.13 o 
   7  -3  10      124.81      108.17     42.02 o 
  -7  -2  10      316.86      362.02     53.70 o 
  -6  -2  10        5.02      -25.87     25.98 o 
  -5  -2  10      164.01      121.08     51.76 o 
  -4  -2  10      264.95      255.63     64.83 o 
  -3  -2  10      650.78      663.60     54.38 o 
  -2  -2  10      848.13      868.20     46.37 o 
  -1  -2  10      129.49      166.72     45.18 o 
   0  -2  10      486.21      530.21     71.60 o 
   1  -2  10      617.75      632.13     54.71 o 
   2  -2  10       26.65       78.18     30.77 o 
   3  -2  10      528.64      517.93     54.10 o 
   4  -2  10     2104.47     2048.51     87.94 o 
   5  -2  10     2117.01     2287.60    131.30 o 
   6  -2  10       58.40      106.18     55.25 o 
   7  -2  10      179.77      175.79     42.95 o 
   8  -2  10      400.71      294.34     48.88 o 
  -8  -1  10      472.69      439.38     52.74 o 
  -7  -1  10      690.31      766.79     69.04 o 
  -6  -1  10     2071.79     2159.55     89.58 o 
  -5  -1  10      160.22      140.72     38.68 o 
  -4  -1  10      683.33      633.01     55.38 o 
  -3  -1  10      105.66       65.16     34.95 o 
  -2  -1  10        1.39       13.10     27.09 o 
  -1  -1  10     1082.52     1024.56     56.92 o 
   0  -1  10      108.61       49.96     39.05 o 
   1  -1  10       93.01      118.30     36.36 o 
   2  -1  10      732.29      709.14     48.32 o 
   3  -1  10      301.00      281.29     41.41 o 
   4  -1  10      172.54       98.14     37.88 o 
   5  -1  10      862.74      735.22     59.23 o 
   6  -1  10      846.57      940.93     69.08 o 
   7  -1  10      727.26      715.27     61.39 o 
   8  -1  10       19.91       15.85     29.24 o 
  -8   0  10       44.50       32.17     29.45 o 
  -7   0  10     1833.04     1844.34     86.98 o 
  -6   0  10      856.14      841.50     61.61 o 
  -5   0  10      802.63      865.32     84.30 o 
  -4   0  10     1379.33     1309.93     69.01 o 
  -3   0  10        1.43       18.05     42.21 o 
  -2   0  10        3.73       22.91     30.32 o 
  -1   0  10      129.06      141.07     38.89 o 
   0   0  10      299.41      290.02     44.64 o 
   1   0  10       81.16       50.53     26.61 o 
   2   0  10     2295.57     2388.21     72.25 o 
   3   0  10     7404.95     7829.19    144.18 o 
   4   0  10      469.50      544.00     64.72 o 
   5   0  10      714.04      638.07     68.41 o 
   6   0  10      449.78      396.44     74.40 o 
   7   0  10      227.53      186.73     57.02 o 
   8   0  10     2685.33     2883.90    105.36 o 
  -8   1  10      369.92      391.66     52.16 o 
  -7   1  10      159.03      150.32     63.18 o 
  -6   1  10       18.71       56.43     32.22 o 
  -5   1  10     1699.79     1686.32     75.94 o 
  -4   1  10      918.68      909.76     64.35 o 
  -3   1  10     1981.69     1879.87    129.46 o 
  -2   1  10     1382.34     1376.19     77.79 o 
  -1   1  10     4059.92     3956.91    105.54 o 
   0   1  10       74.77       66.39     60.76 o 
   1   1  10     2652.13     2871.17     72.66 o 
   2   1  10      201.18      232.42     42.34 o 
   3   1  10      364.35      354.87     40.60 o 
   4   1  10      291.21      389.74     57.39 o 
   5   1  10     1090.33     1038.29     64.79 o 
   6   1  10        3.74        4.22     23.24 o 
   7   1  10      582.89      573.49     52.43 o 
   8   1  10       82.36       56.74     35.90 o 
   9   1  10      780.95      705.25     59.21 o 
  -8   2  10      436.37      392.44     73.92 o 
  -7   2  10      309.06      325.85     29.69 o 
  -6   2  10     5508.21     5715.46    135.94 o 
  -5   2  10     1833.14     1911.71     81.11 o 
  -4   2  10       84.59      136.79     49.94 o 
  -3   2  10       22.36       23.40     32.51 o 
  -2   2  10     2159.47     2240.40     81.21 o 
  -1   2  10      154.80      146.11     35.42 o 
   0   2  10      173.63      153.07     28.50 o 
   1   2  10       11.99       -5.20     28.43 o 
   2   2  10     2720.15     2582.01     66.53 o 
   3   2  10      321.00      221.76     69.86 o 
   4   2  10     1842.93     1862.22     78.03 o 
   5   2  10       61.76       77.84     36.28 o 
   6   2  10      469.34      398.87     46.15 o 
   7   2  10     3500.43     3806.35     92.28 o 
   8   2  10      128.96      113.70     32.77 o 
   9   2  10     1946.17     1987.41     73.08 o 
  -8   3  10      236.80      161.13     34.11 o 
  -7   3  10      917.62      864.63     76.79 o 
  -6   3  10     1429.19     1402.60     49.23 o 
  -5   3  10     2189.50     2077.79     89.91 o 
  -4   3  10     3808.81     4015.10    115.79 o 
  -3   3  10      776.70      703.94     59.58 o 
  -2   3  10      446.52      492.06     54.25 o 
  -1   3  10      189.98      130.38     30.71 o 
   0   3  10      752.01      685.58     41.99 o 
   1   3  10      330.16      358.66     45.29 o 
   2   3  10      141.63       71.92     46.73 o 
   3   3  10     6500.18     6849.27    135.92 o 
   4   3  10     5977.02     6468.35    205.60 o 
   5   3  10      374.20      390.10     61.34 o 
   6   3  10       54.82       12.12     17.74 o 
   7   3  10      131.60       93.97     29.89 o 
   8   3  10     1534.46     1627.03     66.63 o 
   9   3  10     3016.56     3301.59    108.97 o 
  -8   4  10       68.26       65.70     23.58 o 
  -7   4  10      141.25      152.82     34.15 o 
  -6   4  10      434.93      385.72     41.02 o 
  -5   4  10      218.56      172.04     39.75 o 
  -4   4  10      130.55      189.70     42.90 o 
  -3   4  10       63.55       42.76     33.28 o 
  -2   4  10       44.76       59.04     36.21 o 
  -1   4  10        7.08       -0.82     23.17 o 
   0   4  10      662.47      650.49     38.48 o 
   1   4  10     7057.06     7156.62    134.97 o 
   2   4  10        7.71       -8.10     21.00 o 
   3   4  10     4693.42     4975.87    113.11 o 
   4   4  10       35.14      102.75     68.70 o 
   5   4  10      954.84     1014.57    102.95 o 
   6   4  10       37.78        6.48     30.35 o 
   7   4  10      226.42      173.99     50.31 o 
   8   4  10       94.95       47.47     34.83 o 
   9   4  10        0.36       57.54     34.97 o 
  -8   5  10      151.67      157.86     29.86 o 
  -7   5  10        1.46       -0.03     15.28 o 
  -6   5  10      485.89      503.16     51.21 o 
  -5   5  10      728.70      665.68     83.60 o 
  -4   5  10       85.86       57.55     52.15 o 
  -3   5  10      967.50      941.50     66.07 o 
  -2   5  10      907.43      878.64     60.47 o 
  -1   5  10     3171.64     3093.07    129.36 o 
   0   5  10      902.69      953.37     50.50 o 
   1   5  10     2053.15     2025.25     69.49 o 
   2   5  10     1810.78     1763.85     68.25 o 
   3   5  10     6629.37     6670.91    182.38 o 
   4   5  10      520.16      456.88     62.89 o 
   5   5  10     2742.93     2681.09    136.42 o 
   6   5  10       43.37       34.50     37.06 o 
   7   5  10     3893.20     4077.17    109.17 o 
   8   5  10     5091.23     5438.32    229.79 o 
   9   5  10        0.58       -6.80     26.20 o 
  -8   6  10      516.75      515.55     46.54 o 
  -7   6  10       21.30       15.09     19.45 o 
  -6   6  10        0.94       24.91     19.59 o 
  -5   6  10      155.14      157.20     35.40 o 
  -4   6  10        0.77       -8.51     40.64 o 
  -3   6  10      415.58      423.40     68.12 o 
  -2   6  10       20.63       -4.67     30.28 o 
  -1   6  10     2258.64     2195.08     74.44 o 
   0   6  10     1324.24     1153.67     54.54 o 
   1   6  10       73.57       47.41     43.15 o 
   2   6  10     1338.52     1303.09     60.00 o 
   3   6  10     3463.74     3526.38     93.15 o 
   4   6  10      997.98     1153.38     63.16 o 
   5   6  10     4647.62     4825.57    238.40 o 
   6   6  10       20.72       11.72     27.64 o 
   7   6  10      486.94      412.39     50.41 o 
   8   6  10     2283.28     2341.45     91.53 o 
   9   6  10     1551.05     1537.22     75.58 o 
  -8   7  10        0.90       18.08     24.14 o 
  -7   7  10       24.30       16.36     23.01 o 
  -6   7  10      370.50      365.99     40.12 o 
  -5   7  10      380.89      305.18     40.60 o 
  -4   7  10      151.33      171.84     60.18 o 
  -3   7  10      728.52      808.29     79.53 o 
  -2   7  10      744.45      761.08     72.57 o 
  -1   7  10      406.45      362.06     64.25 o 
   0   7  10     3555.89     3910.07    135.65 o 
   1   7  10      973.60      790.10     68.12 o 
   2   7  10     2334.64     2235.24     96.76 o 
   3   7  10     1873.16     1846.15     67.18 o 
   4   7  10     3267.96     3379.11     94.05 o 
   5   7  10     2134.74     2211.24    121.72 o 
   6   7  10     4201.55     4321.66    111.11 o 
   7   7  10      300.37      271.58     38.40 o 
   8   7  10      720.42      683.23     62.89 o 
   9   7  10      944.36      801.53     58.62 o 
  -7   8  10       60.44        7.24     21.92 o 
  -6   8  10      104.41      156.31     42.78 o 
  -5   8  10      607.27      505.88     45.94 o 
  -4   8  10       14.79      -11.61     36.96 o 
  -3   8  10      882.48      931.75    196.22 o 
  -2   8  10      193.18      151.91     42.57 o 
  -1   8  10      700.08      723.34     67.54 o 
   0   8  10     3120.85     3183.05    123.46 o 
   1   8  10       13.90       62.12     47.02 o 
   2   8  10       93.38       65.60     50.70 o 
   3   8  10      376.47      326.26     53.99 o 
   4   8  10      302.93      314.14     42.38 o 
   5   8  10      419.75      403.47     68.31 o 
   6   8  10      132.41      120.53     35.74 o 
   7   8  10     1040.59     1161.86    111.97 o 
   8   8  10     2409.11     2369.33     90.12 o 
   9   8  10     1079.98      959.89     90.76 o 
  -7   9  10     1942.35     1833.61    105.27 o 
  -6   9  10       69.91       60.24     31.17 o 
  -5   9  10        6.14        9.09     21.56 o 
  -4   9  10      237.66      130.70     49.54 o 
  -3   9  10      365.10      336.71     55.54 o 
  -2   9  10      348.87      365.35     58.83 o 
  -1   9  10     4268.04     4360.76    135.84 o 
   0   9  10     3882.44     4174.41    130.62 o 
   1   9  10      148.42      200.86     49.35 o 
   2   9  10     2977.18     2838.99    112.62 o 
   3   9  10      905.52      845.64     68.89 o 
   4   9  10     5018.23     5414.42    173.19 o 
   5   9  10       24.92       24.51     22.50 o 
   6   9  10       18.11      -31.83     22.97 o 
   7   9  10      554.57      556.36     60.22 o 
   8   9  10        9.74       -0.21     21.72 o 
   9   9  10      815.89      743.34     53.85 o 
  -7  10  10      193.66      135.18     42.27 o 
  -6  10  10        6.65        2.33     24.65 o 
  -5  10  10       25.16       36.06     28.78 o 
  -4  10  10     2404.50     2530.76     84.31 o 
  -3  10  10     2197.54     1984.49     98.96 o 
  -2  10  10      207.99      240.73     55.73 o 
  -1  10  10     1333.49     1251.04     92.50 o 
   0  10  10      439.42      453.01     52.25 o 
   1  10  10     3440.22     3546.08    114.75 o 
   2  10  10      142.98      158.49     49.54 o 
   3  10  10      550.68      528.48     62.31 o 
   4  10  10     1130.80     1031.22     65.60 o 
   5  10  10     1106.69     1129.94     49.21 o 
   6  10  10     1603.51     1773.53     67.46 o 
   7  10  10      335.73      337.45     39.45 o 
   8  10  10       14.63        7.20     21.38 o 
   9  10  10        9.24       -0.80     21.24 o 
  -6  11  10      701.56      678.63     56.88 o 
  -5  11  10       18.11        6.45     22.33 o 
  -4  11  10      898.10      896.23     57.28 o 
  -3  11  10        8.17       -8.36     20.90 o 
  -2  11  10     3186.80     3106.62    119.20 o 
  -1  11  10      368.64      394.18     58.44 o 
   0  11  10      107.26      100.63     32.90 o 
   1  11  10      629.78      682.32     61.15 o 
   2  11  10      189.06      191.58     44.31 o 
   3  11  10     3221.48     3366.89    104.69 o 
   4  11  10        2.50       26.12     39.28 o 
   5  11  10       36.42       23.89     16.42 o 
   6  11  10      331.92      355.50     29.30 o 
   7  11  10      126.92      162.47     40.20 o 
   8  11  10      738.14      748.64     56.15 o 
   9  11  10       47.13       27.11     26.10 o 
  -6  12  10      292.27      276.59     45.57 o 
  -5  12  10     1815.96     1716.83     78.70 o 
  -4  12  10       21.30       29.82     24.69 o 
  -3  12  10     1632.16     1726.29     71.46 o 
  -2  12  10     1881.17     1983.80     73.62 o 
  -1  12  10      776.47      829.58     59.60 o 
   0  12  10     5018.87     5441.90    145.33 o 
   1  12  10     2145.04     2147.77     89.79 o 
   2  12  10     4125.22     4316.06    116.30 o 
   3  12  10     2732.88     2647.22     90.95 o 
   4  12  10     2770.68     2675.28     87.08 o 
   5  12  10     3692.53     3854.44    123.94 o 
   6  12  10       32.56       18.22     11.88 o 
   7  12  10      102.06       92.27     19.13 o 
   8  12  10      456.13      437.62     42.12 o 
  -5  13  10      225.68      192.54     36.51 o 
  -4  13  10      820.11      877.49     61.79 o 
  -3  13  10     1230.94     1266.20     66.86 o 
  -2  13  10       73.13       65.35     23.67 o 
  -1  13  10       39.28       47.31     25.25 o 
   0  13  10      108.18      113.40     27.87 o 
   1  13  10     1975.39     2027.02     77.40 o 
   2  13  10      640.90      698.19     46.25 o 
   3  13  10     1210.40     1180.03     53.41 o 
   4  13  10      305.72      283.23     32.05 o 
   5  13  10      290.99      288.37     28.72 o 
   6  13  10      384.68      323.16     28.03 o 
   7  13  10     2323.65     2359.45     57.65 o 
   8  13  10      163.25      123.56     26.59 o 
  -4  14  10     1787.98     1841.85     98.33 o 
  -3  14  10      753.85      705.31     55.58 o 
  -2  14  10      642.95      639.74     45.63 o 
  -1  14  10     1383.67     1501.25     64.67 o 
   0  14  10      817.53      799.13     42.82 o 
   1  14  10       35.36       39.09     32.32 o 
   2  14  10       54.52       48.57     32.12 o 
   3  14  10     1095.58     1112.88     41.02 o 
   4  14  10     1698.89     1880.29     33.93 o 
   5  14  10        3.00        0.91      5.70 o 
   6  14  10      147.15      151.92     24.79 o 
   7  14  10       13.46       20.90     14.03 o 
  -3  15  10      209.80      185.89     33.31 o 
  -2  15  10      101.12       84.17     35.03 o 
  -1  15  10       75.93       88.77     26.07 o 
   0  15  10      285.68      300.53     30.88 o 
   1  15  10        6.46       35.22     14.81 o 
   2  15  10      114.02       96.89     21.38 o 
   7  15  10       92.19       76.24     17.61 o 
  -2  16  10      727.12      736.44     48.45 o 
  -1  16  10       35.77       43.82     24.70 o 
   0  16  10       78.48       52.55     24.81 o 
   2  16  10      363.81      344.26     73.92 o 
   3  16  10      244.61      267.62     66.18 o 
   4  16  10       33.21       -5.61     30.57 o 
   5  16  10       36.24       90.18     57.47 o 
   0  17  10       44.47       68.70     69.47 o 
   1  17  10      115.18       77.79     44.12 o 
   2  17  10       50.46       64.05     60.18 o 
   3  17  10       47.43       11.03     35.61 o 
   4  17  10      531.16      512.80     77.79 o 
  -3  -7  11       53.94        0.20     23.10 o 
  -2  -7  11      219.30      233.00     45.20 o 
  -1  -7  11      131.48       63.33     34.24 o 
   0  -7  11      352.96      346.78     62.94 o 
   1  -7  11     1102.06     1005.79     71.76 o 
   2  -7  11      572.56      527.96     60.35 o 
  -4  -6  11      127.07      138.50     30.22 o 
  -3  -6  11      356.83      422.49     47.00 o 
  -2  -6  11     1183.47     1119.24     71.12 o 
  -1  -6  11       17.66       37.98     31.78 o 
   0  -6  11     3183.85     3300.59    108.09 o 
   1  -6  11       17.60        9.78     27.23 o 
   2  -6  11      293.65      224.95     60.28 o 
   3  -6  11       26.10       99.63     42.95 o 
   4  -6  11      491.21      677.91     65.76 o 
  -5  -5  11      189.32      241.31     77.21 o 
  -4  -5  11        1.63       49.20     41.41 o 
  -3  -5  11      350.19      346.08     41.80 o 
  -2  -5  11      782.17      720.23     51.96 o 
  -1  -5  11        1.21       13.68     28.64 o 
   0  -5  11       15.63        1.57     25.04 o 
   1  -5  11     1214.36     1198.58     68.41 o 
   2  -5  11     2139.18     2111.96    104.31 o 
   3  -5  11      114.89       85.70     32.12 o 
   4  -5  11     1942.69     1912.61     89.65 o 
   5  -5  11        3.46      -46.25     48.38 o 
  -6  -4  11      572.64      477.55     53.93 o 
  -5  -4  11      454.14      465.31     55.87 o 
  -4  -4  11       18.32       38.48     32.90 o 
  -3  -4  11      121.28       95.76     26.93 o 
  -2  -4  11     1580.10     1554.28     88.82 o 
  -1  -4  11      303.87      285.01     47.86 o 
   0  -4  11      205.90      180.01     39.23 o 
   1  -4  11       55.55       43.80     29.61 o 
   2  -4  11     1319.22     1402.20     87.98 o 
   3  -4  11     1984.73     1931.39     94.77 o 
   4  -4  11      522.40      496.69     65.02 o 
   5  -4  11       87.65      137.97     73.15 o 
   6  -4  11      981.03      951.68    123.65 o 
  -6  -3  11       69.63       38.26     31.03 o 
  -5  -3  11      183.84      139.42     49.35 o 
  -4  -3  11      989.93     1051.99     68.86 o 
  -3  -3  11     1738.83     1642.72     73.74 o 
  -2  -3  11       71.29       10.00     23.77 o 
  -1  -3  11      153.06      100.43     48.76 o 
   0  -3  11      735.48      782.75     78.95 o 
   1  -3  11     2039.23     2296.00    128.30 o 
   2  -3  11     2002.63     1967.15     81.20 o 
   3  -3  11     4327.57     4404.30    120.11 o 
   4  -3  11      542.83      470.94     54.51 o 
   5  -3  11     2038.58     2273.94    154.03 o 
   6  -3  11      490.68      436.56     79.92 o 
  -7  -2  11      129.44      155.45     45.43 o 
  -6  -2  11       12.52       57.12     28.86 o 
  -5  -2  11      103.95       94.32     43.21 o 
  -4  -2  11      168.83       98.47     30.58 o 
  -3  -2  11       53.75       -1.35     33.09 o 
  -2  -2  11      533.23      500.29     44.86 o 
  -1  -2  11      145.45       66.04     29.48 o 
   0  -2  11      910.39      871.50     58.07 o 
   1  -2  11      409.80      398.96     47.23 o 
   2  -2  11      942.01      867.59     62.39 o 
   3  -2  11      589.03      506.85     51.83 o 
   4  -2  11     6394.93     6892.97    229.02 o 
   5  -2  11       81.17       84.76     53.02 o 
   6  -2  11     2184.39     2390.09    102.28 o 
   7  -2  11      327.80      377.39     55.14 o 
  -7  -1  11       86.41       48.29     56.21 o 
  -6  -1  11      856.49      827.32     61.96 o 
  -5  -1  11     1859.23     1797.05     81.21 o 
  -4  -1  11       95.45       42.94     31.12 o 
  -3  -1  11        0.89       -5.39     26.17 o 
  -2  -1  11      147.23      136.73     38.39 o 
  -1  -1  11     6894.51     7165.18    134.09 o 
   0  -1  11     3113.94     3031.34    131.78 o 
   1  -1  11     3623.42     3712.73    101.58 o 
   2  -1  11       27.58       33.05     27.80 o 
   3  -1  11     5690.00     5569.23    133.81 o 
   4  -1  11     1724.82     1719.86     63.95 o 
   5  -1  11      306.78      333.92     56.14 o 
   6  -1  11       99.37      143.08     38.37 o 
   7  -1  11      236.36      310.14     52.93 o 
  -7   0  11       16.00       -7.36     31.16 o 
  -6   0  11      411.29      436.91     51.94 o 
  -5   0  11        3.20       -8.14     27.38 o 
  -4   0  11       15.87       -0.46     27.28 o 
  -3   0  11       24.74      -45.25     35.22 o 
  -2   0  11      976.85      897.99     88.24 o 
  -1   0  11       49.58       91.29     38.98 o 
   0   0  11     1743.22     1815.63     79.18 o 
   1   0  11     2723.13     2830.88     95.27 o 
   2   0  11      848.52      948.87     73.05 o 
   3   0  11     1528.79     1504.70     62.81 o 
   4   0  11       72.10       25.45     33.80 o 
   5   0  11     1622.86     1704.94     79.69 o 
   6   0  11      889.82      853.26     63.79 o 
   7   0  11      123.11      136.71     47.05 o 
   8   0  11       72.59       70.04     50.22 o 
  -8   1  11       35.38       73.53     45.09 o 
  -7   1  11        7.14        6.86      9.14 o 
  -6   1  11       40.55       68.03     33.06 o 
  -5   1  11     1402.15     1411.75     75.67 o 
  -4   1  11       41.08       13.82     28.09 o 
  -3   1  11     1975.53     1944.38     80.34 o 
  -2   1  11        5.13       14.08     31.33 o 
  -1   1  11     5114.87     5160.42    119.49 o 
   0   1  11      327.14      348.90     72.37 o 
   1   1  11     1216.19     1202.01     63.46 o 
   2   1  11     1243.63     1339.96     56.26 o 
   3   1  11     1206.57     1284.66     63.03 o 
   4   1  11     1214.49     1067.86     86.69 o 
   5   1  11      277.79      247.53     44.52 o 
   6   1  11       20.68       50.54     32.57 o 
   7   1  11      857.59      885.05     65.47 o 
   8   1  11      401.34      408.30     60.47 o 
  -8   2  11      185.66      134.68     64.25 o 
  -7   2  11     1176.12     1103.16     47.26 o 
  -6   2  11      571.26      541.31     56.86 o 
  -5   2  11      567.98      553.57     53.16 o 
  -4   2  11       96.30       79.25     33.13 o 
  -3   2  11     1825.34     1820.03     81.67 o 
  -2   2  11     3407.04     3547.75    109.80 o 
  -1   2  11     8447.26     8641.16    211.60 o 
   0   2  11      757.75      826.87     84.95 o 
   1   2  11      254.22      284.75     47.84 o 
   2   2  11     8945.04     9561.07    154.16 o 
   3   2  11      339.75      359.68     41.81 o 
   4   2  11     2106.53     1969.77     83.93 o 
   5   2  11      389.48      218.64     67.15 o 
   6   2  11     1787.18     1582.83    106.68 o 
   7   2  11      210.99      148.61     37.18 o 
   8   2  11      491.34      511.75     45.76 o 
   9   2  11       82.38       66.31     32.08 o 
  -8   3  11      182.84      124.43     51.47 o 
  -7   3  11     1038.11     1007.27     53.27 o 
  -6   3  11       24.94        5.18     29.76 o 
  -5   3  11     2002.94     1940.73     82.73 o 
  -4   3  11       75.20       28.03     33.09 o 
  -3   3  11     1907.03     1944.16     83.38 o 
  -2   3  11     2639.04     2595.14     89.82 o 
  -1   3  11       57.59       -0.34     30.62 o 
   0   3  11     5704.63     6056.07    134.07 o 
   1   3  11     5122.27     5353.84    123.29 o 
   2   3  11      197.65      184.01     41.71 o 
   3   3  11     4233.20     4320.66    110.50 o 
   4   3  11     1669.80     1627.96     90.52 o 
   5   3  11     2610.73     2532.59     89.01 o 
   6   3  11     1033.51     1002.65     65.68 o 
   7   3  11      161.12      119.45     30.35 o 
   8   3  11      390.93      330.42     46.79 o 
   9   3  11      525.96      481.14     57.17 o 
  -8   4  11      629.18      512.58     53.22 o 
  -7   4  11     1888.06     1947.19     70.82 o 
  -6   4  11      363.52      363.85     40.39 o 
  -5   4  11     1866.64     1918.66    122.11 o 
  -4   4  11     2215.18     2049.98    111.73 o 
  -3   4  11     2122.68     2220.92     88.59 o 
  -2   4  11     2316.51     2283.05     84.42 o 
  -1   4  11       11.64       21.07     29.97 o 
   0   4  11      564.42      569.79     41.04 o 
   1   4  11        0.25       15.91     31.95 o 
   2   4  11       30.37       52.41     32.46 o 
   3   4  11     2023.05     1966.48     76.79 o 
   4   4  11        3.67       27.09     29.44 o 
   5   4  11      120.14       47.41     54.76 o 
   6   4  11       40.46        8.32     42.38 o 
   7   4  11       13.10      -32.11     43.64 o 
   8   4  11      223.36      179.87     76.44 o 
   9   4  11       37.33       30.82     31.98 o 
  -8   5  11       56.99       58.89     22.04 o 
  -7   5  11      240.21      222.02     35.47 o 
  -6   5  11     2239.60     2296.76     81.78 o 
  -5   5  11      910.01      827.64     82.82 o 
  -4   5  11        6.07      -16.06     41.02 o 
  -3   5  11       16.17       16.07     32.21 o 
  -2   5  11       82.64       77.32     33.49 o 
  -1   5  11    10795.04    11679.22    186.30 o 
   0   5  11     5467.84     5755.17    101.84 o 
   1   5  11       85.57       72.28     34.73 o 
   2   5  11     2577.38     2759.07     87.57 o 
   3   5  11      114.59      165.79     47.56 o 
   4   5  11     6095.68     6383.67    154.69 o 
   5   5  11       97.44      119.59     56.51 o 
   6   5  11        1.30      -23.61     51.28 o 
   7   5  11      354.61      361.69     45.41 o 
   8   5  11      409.66      380.79     54.72 o 
   9   5  11      446.24      422.71     52.71 o 
  -7   6  11       17.65       31.68     26.39 o 
  -6   6  11     1804.77     1958.14     80.61 o 
  -5   6  11       28.46       55.15     39.86 o 
  -4   6  11     1980.77     2025.09    114.75 o 
  -3   6  11       18.14       38.70     44.89 o 
  -2   6  11        1.62       -2.90     44.89 o 
  -1   6  11      785.80      868.86     94.05 o 
   0   6  11     1529.63     1637.03    101.79 o 
   1   6  11     4501.94     4591.80    197.77 o 
   2   6  11      875.83      924.71     58.18 o 
   3   6  11     1320.58     1440.68     66.92 o 
   4   6  11      367.80      387.70     54.46 o 
   5   6  11      737.76      736.11     92.88 o 
   6   6  11      274.31      216.34     66.57 o 
   7   6  11      171.29      234.64     43.14 o 
   8   6  11       85.69       66.68     33.25 o 
   9   6  11      685.19      681.55     56.81 o 
  -7   7  11      117.59       74.77     31.01 o 
  -6   7  11       83.66       54.53     41.80 o 
  -5   7  11      310.96      297.32     37.59 o 
  -4   7  11      433.22      404.44     66.18 o 
  -3   7  11        3.82       31.74     41.60 o 
  -2   7  11     5534.68     5774.35    188.09 o 
  -1   7  11     3980.41     3893.43    136.62 o 
   0   7  11     1371.88     1305.23     87.85 o 
   1   7  11       30.37       36.57     39.86 o 
   2   7  11       36.22       -3.94     28.95 o 
   3   7  11      492.50      444.17     49.23 o 
   4   7  11      471.09      451.50     68.15 o 
   5   7  11     2883.12     2903.17     95.57 o 
   6   7  11     1051.90      995.80     90.95 o 
   7   7  11       41.82       31.62     30.88 o 
   8   7  11       39.01       18.33     29.97 o 
   9   7  11       31.90       27.79     26.38 o 
  -7   8  11      107.17       68.73     32.67 o 
  -6   8  11      802.51      897.26     56.82 o 
  -5   8  11     1423.51     1519.91    122.11 o 
  -4   8  11      138.21      135.07     48.76 o 
  -3   8  11      345.25      320.45     58.63 o 
  -2   8  11     1562.60     1761.14    106.24 o 
  -1   8  11      472.46      579.56     72.37 o 
   0   8  11     2651.09     2563.63    114.95 o 
   1   8  11        2.70       -9.87     32.12 o 
   2   8  11      897.96      882.02     85.53 o 
   3   8  11       16.48        3.48     28.95 o 
   4   8  11      277.51      287.31     44.02 o 
   5   8  11       43.99       39.84     56.51 o 
   6   8  11     1171.16     1027.89     57.34 o 
   7   8  11      369.83      347.71     41.41 o 
   8   8  11      423.56      459.90     46.48 o 
   9   8  11       16.79      -20.23     24.34 o 
  -7   9  11      182.37      100.94     34.53 o 
  -6   9  11      200.16      162.73     37.37 o 
  -5   9  11       27.38       19.31     22.78 o 
  -4   9  11     1980.86     2214.15    117.46 o 
  -3   9  11     1655.34     1838.93    103.53 o 
  -2   9  11        2.28        7.55     37.73 o 
  -1   9  11     1144.50     1285.10     99.08 o 
   0   9  11       26.42       10.45     34.64 o 
   1   9  11      510.73      525.19     65.21 o 
   2   9  11      354.99      371.35     54.38 o 
   3   9  11      582.80      553.63     60.38 o 
   4   9  11      132.02      149.71     42.31 o 
   5   9  11      165.82      115.96     47.89 o 
   6   9  11      821.24      681.29     59.02 o 
   7   9  11     1056.99      916.92     58.15 o 
   8   9  11      463.49      473.58     45.32 o 
   9   9  11      331.00      330.23     65.47 o 
  -6  10  11      209.96      231.66     41.44 o 
  -5  10  11      193.59      175.06     39.03 o 
  -4  10  11     1055.93     1159.47     66.43 o 
  -3  10  11     1155.19     1053.28     82.24 o 
  -2  10  11     1647.68     1694.96     97.34 o 
  -1  10  11     6025.79     6371.14    162.36 o 
   0  10  11     1840.19     1683.54     84.56 o 
   1  10  11       21.52        4.64     30.38 o 
   2  10  11     2747.75     2903.62    118.23 o 
   3  10  11       75.91      103.72     51.47 o 
   4  10  11      629.35      609.17     63.66 o 
   5  10  11       23.70       -1.48     20.41 o 
   6  10  11      808.99      776.75     41.57 o 
   7  10  11      179.80      226.77     38.64 o 
   8  10  11       27.15        4.11     15.53 o 
   9  10  11       41.27       -6.54     21.24 o 
  -6  11  11      129.78      113.61     52.34 o 
  -5  11  11     1561.21     1618.02    131.68 o 
  -4  11  11      394.06      459.34     59.02 o 
  -3  11  11      526.59      482.13     60.49 o 
  -2  11  11       55.50       71.02     33.86 o 
  -1  11  11       13.64        4.64     28.83 o 
   0  11  11      122.35      134.30     39.67 o 
   1  11  11      515.27      472.75     53.80 o 
   2  11  11        5.96        2.52     27.28 o 
   3  11  11      160.65      109.33     41.41 o 
   4  11  11      656.92      587.11     54.18 o 
   5  11  11      222.98      181.91     32.43 o 
   6  11  11      197.21      180.51     27.81 o 
   7  11  11     1524.96     1477.57     57.22 o 
   8  11  11      181.69      151.13     39.64 o 
  -5  12  11      511.78      482.00     62.60 o 
  -4  12  11      916.02      925.55     59.64 o 
  -3  12  11     2825.39     2991.80    100.70 o 
  -2  12  11      179.76      109.91     40.64 o 
  -1  12  11       57.44       79.53     40.06 o 
   0  12  11      315.46      313.49     43.93 o 
   1  12  11      176.39      153.07     35.61 o 
   2  12  11        1.30        0.00     23.03 o 
   3  12  11       55.06       43.15     24.77 o 
   4  12  11      427.65      477.00     49.54 o 
   5  12  11      330.60      328.34     35.41 o 
   6  12  11      108.33       75.67     20.44 o 
   7  12  11     1260.40     1242.63     46.40 o 
   8  12  11        0.44       13.07     20.72 o 
  -5  13  11       92.96       94.54     30.22 o 
  -4  13  11      415.89      399.53     47.59 o 
  -3  13  11      596.97      537.51     47.46 o 
  -2  13  11     1607.82     1667.96     79.92 o 
  -1  13  11      818.44      894.21     61.54 o 
   0  13  11      129.41      148.81     37.54 o 
   1  13  11       85.42       58.05     34.25 o 
   2  13  11      652.72      604.53     48.38 o 
   3  13  11      739.52      804.62     61.34 o 
   4  13  11       14.07        1.55     17.03 o 
   5  13  11      362.57      347.99     33.77 o 
   6  13  11     3159.33     3125.03     84.95 o 
   7  13  11      137.78       96.69     23.29 o 
   8  13  11      343.52      302.65     29.01 o 
  -4  14  11      176.61      181.10     36.63 o 
  -3  14  11      534.55      486.77     45.30 o 
  -2  14  11       30.25       13.48     18.74 o 
  -1  14  11        0.78       31.79     24.03 o 
   0  14  11      637.13      639.36     53.99 o 
   1  14  11     2542.37     2402.43     84.76 o 
   2  14  11      454.40      477.39     41.99 o 
   3  14  11     2388.18     2564.01     75.66 o 
   4  14  11       23.99        7.58     10.20 o 
   5  14  11      160.27      125.02     19.36 o 
   6  14  11      715.51      668.43     34.14 o 
   7  14  11        2.02        4.65     12.98 o 
  -3  15  11      987.00      979.11     59.16 o 
  -2  15  11      658.38      664.96     51.35 o 
  -1  15  11      371.40      330.17     33.83 o 
   0  15  11       13.84       -9.76     13.89 o 
   1  15  11       23.02        1.11     13.64 o 
   2  15  11      664.92      650.39     37.15 o 
   3  15  11      251.74      182.48     51.28 o 
   4  15  11     1984.53     2142.35     47.80 o 
   5  15  11      312.50      298.39     24.00 o 
   6  15  11      327.59      322.96     19.83 o 
  -2  16  11       43.77       29.32     26.72 o 
  -1  16  11      311.73      292.51     33.54 o 
   0  16  11        2.33      -10.86     11.62 o 
   1  16  11      215.45      197.62     44.89 o 
   2  16  11     1108.27      815.65     24.19 o 
   0  17  11       97.67       76.86     18.41 o 
   1  17  11      363.01      359.16     83.21 o 
   2  17  11       12.60      -35.22     41.02 o 
   3  17  11      497.90      443.14     82.82 o 
  -3  -6  12      295.93      217.08     34.64 o 
  -2  -6  12      116.02      147.41     38.26 o 
  -1  -6  12       15.56       32.00     27.46 o 
   0  -6  12       33.05       29.53     28.49 o 
   1  -6  12      207.96      230.34     46.54 o 
   2  -6  12       70.79        8.63     29.93 o 
  -4  -5  12     1988.71     1984.06    124.23 o 
  -3  -5  12      731.81      673.68     54.01 o 
  -2  -5  12     3811.05     4112.13    115.57 o 
  -1  -5  12     1245.81     1181.76     67.24 o 
   0  -5  12      135.96      105.53     35.17 o 
   1  -5  12       22.00       21.24     30.30 o 
   2  -5  12      235.38      159.40     74.31 o 
   3  -5  12      314.82      262.24     50.60 o 
   4  -5  12      778.94      763.76     95.27 o 
  -5  -4  12     1415.91     1530.07    110.94 o 
  -4  -4  12      173.22      121.51     38.97 o 
  -3  -4  12      133.18       93.02     31.01 o 
  -2  -4  12      662.99      653.77     70.55 o 
  -1  -4  12       21.30       53.45     29.43 o 
   0  -4  12     2570.41     2485.77     97.96 o 
   1  -4  12      929.33      934.54     63.83 o 
   2  -4  12     2199.59     2037.93     90.23 o 
   3  -4  12      638.00      570.12     88.14 o 
   4  -4  12      599.22      519.11     57.75 o 
   5  -4  12      639.40      589.24     63.51 o 
  -6  -3  12      375.93      319.37     49.91 o 
  -5  -3  12     3398.54     3625.90    119.25 o 
  -4  -3  12      109.56       88.40     31.98 o 
  -3  -3  12     3764.15     4053.85    180.93 o 
  -2  -3  12       22.46       -5.22     22.60 o 
  -1  -3  12      787.92      639.15     52.68 o 
   0  -3  12       13.14       11.55     25.52 o 
   1  -3  12        3.37      -15.42     26.27 o 
   2  -3  12      598.61      609.95     82.92 o 
   3  -3  12      418.98      470.90     57.56 o 
   4  -3  12      441.69      430.68     54.09 o 
   5  -3  12      906.31      905.36    123.36 o 
   6  -3  12      189.45      115.91     56.51 o 
  -6  -2  12      871.52      856.27     66.68 o 
  -5  -2  12     1223.61     1392.11    114.17 o 
  -4  -2  12      346.60      370.64     62.62 o 
  -3  -2  12     1090.63     1085.18    111.56 o 
  -2  -2  12     1601.35     1616.59    112.24 o 
  -1  -2  12     3885.47     4243.14    110.62 o 
   0  -2  12      504.83      452.20     46.40 o 
   1  -2  12      399.21      351.93     47.83 o 
   2  -2  12      107.61       96.62     43.83 o 
   3  -2  12      176.45      119.24     35.03 o 
   4  -2  12      846.12      693.35     58.10 o 
   5  -2  12       59.45       26.12     50.12 o 
   6  -2  12      690.21      724.89     93.66 o 
  -6  -1  12       60.26       23.75     27.01 o 
  -5  -1  12      446.29      458.60     84.64 o 
  -4  -1  12     3537.04     3590.80    113.32 o 
  -3  -1  12       30.36        3.25     27.77 o 
  -2  -1  12      157.64      158.70     35.51 o 
  -1  -1  12      105.20       66.66     32.57 o 
   0  -1  12      614.84      677.76     52.63 o 
   1  -1  12        5.39       14.73     26.62 o 
   2  -1  12       11.08       23.92     26.86 o 
   3  -1  12       63.04       29.94     32.41 o 
   4  -1  12     1048.26     1058.70     70.44 o 
   5  -1  12      538.14      563.12     85.34 o 
   6  -1  12      531.23      470.27     66.37 o 
   7  -1  12       30.32       38.02     32.70 o 
  -7   0  12      985.41      966.12     71.19 o 
  -6   0  12      274.60      310.74     45.24 o 
  -5   0  12     2328.48     2367.38     99.24 o 
  -4   0  12      120.55      184.90     47.27 o 
  -3   0  12     1335.21     1369.34     71.71 o 
  -2   0  12     1990.83     2066.67     88.91 o 
  -1   0  12      212.97       86.89     45.47 o 
   0   0  12     1536.54     1536.42     72.11 o 
   1   0  12     1369.02     1269.93     66.13 o 
   2   0  12     2350.04     2387.87     88.25 o 
   3   0  12      978.74      909.23     59.74 o 
   4   0  12     5088.46     5525.72    132.27 o 
   5   0  12      385.85      372.67     50.75 o 
   6   0  12      573.24      576.30     61.68 o 
   7   0  12      371.53      386.56     53.78 o 
  -7   1  12      146.58      125.27     19.61 o 
  -6   1  12      195.48      185.75     56.87 o 
  -5   1  12     1075.24     1028.20     68.02 o 
  -4   1  12       99.50       83.30     62.12 o 
  -3   1  12      649.07      720.11     73.61 o 
  -2   1  12       31.21       22.09     28.54 o 
  -1   1  12       42.68       32.67     47.12 o 
   0   1  12      402.55      491.90     74.50 o 
   1   1  12       19.00       18.55     30.00 o 
   2   1  12     1250.75     1236.04     70.54 o 
   3   1  12      604.17      506.83     43.72 o 
   4   1  12     1499.20     1457.48     61.71 o 
   5   1  12       69.30       36.71     34.47 o 
   6   1  12      449.21      462.42     56.10 o 
   7   1  12      760.21      711.15     65.83 o 
   8   1  12      514.80      497.75     56.58 o 
  -7   2  12     1860.57     1934.52     60.36 o 
  -6   2  12      595.78      597.53     69.04 o 
  -5   2  12      189.40      132.13     40.52 o 
  -4   2  12     3017.95     3050.99    100.12 o 
  -3   2  12       45.64       47.60     37.68 o 
  -2   2  12       77.04       56.22     40.35 o 
  -1   2  12      253.49      278.83     50.25 o 
   0   2  12     2140.16     2327.93    125.01 o 
   1   2  12       43.56       78.18     45.28 o 
   2   2  12     1883.81     1876.08    114.56 o 
   3   2  12      297.25      244.92     36.19 o 
   4   2  12       21.06        6.71     22.06 o 
   5   2  12      222.75      188.62     48.67 o 
   6   2  12      745.28      774.06     61.44 o 
   7   2  12      187.20      190.47     33.73 o 
   8   2  12     1291.29     1378.79     79.83 o 
  -7   3  12     1014.74     1011.77     77.40 o 
  -6   3  12      543.44      581.69     82.05 o 
  -5   3  12      143.43       99.04     79.24 o 
  -4   3  12       96.93       42.77     35.41 o 
  -3   3  12      934.61      880.38     64.26 o 
  -2   3  12        8.65       47.03     32.93 o 
  -1   3  12      193.97      196.54     46.86 o 
   0   3  12       22.81       50.31     50.31 o 
   1   3  12       36.01       74.31     47.99 o 
   2   3  12     1366.20     1379.90     79.35 o 
   3   3  12       60.30       56.72     31.82 o 
   4   3  12     1807.98     1776.15     82.86 o 
   5   3  12     1016.44      763.79     93.08 o 
   6   3  12      683.78      643.45     59.98 o 
   7   3  12      161.17      223.40     47.13 o 
   8   3  12      524.78      516.84     56.20 o 
  -7   4  12       26.90       51.00     40.44 o 
  -6   4  12     1635.03     1644.06    127.14 o 
  -5   4  12      949.29     1063.15     92.88 o 
  -4   4  12      422.91      387.60     71.02 o 
  -3   4  12      336.84      252.14     47.14 o 
  -2   4  12       25.54       62.87     58.73 o 
  -1   4  12     1314.70     1349.48     83.41 o 
   0   4  12        4.55      -11.93     29.04 o 
   1   4  12      896.77      893.18     62.79 o 
   2   4  12      388.77      337.66     68.99 o 
   3   4  12      346.11      420.39     76.76 o 
   4   4  12     1298.20     1215.76     70.11 o 
   5   4  12     1372.68     1264.98    104.30 o 
   6   4  12       61.34      116.49     71.41 o 
   7   4  12     2121.84     2279.87     99.98 o 
   8   4  12       10.22       -1.75     27.57 o 
   9   4  12      481.89      498.29     77.21 o 
  -7   5  12       23.22        6.44     17.04 o 
  -6   5  12      464.45      478.24     73.05 o 
  -5   5  12      257.15      303.23     65.99 o 
  -4   5  12     2211.36     2167.70    119.98 o 
  -3   5  12      555.77      448.36     69.08 o 
  -2   5  12       40.98       59.60     65.21 o 
  -1   5  12     1995.98     2219.97     88.89 o 
   0   5  12      180.70      175.47     40.02 o 
   1   5  12      259.59      179.18     40.85 o 
   2   5  12     1029.28     1036.95     68.35 o 
   3   5  12     2618.28     2531.29     92.49 o 
   4   5  12      857.96      794.85     59.08 o 
   5   5  12      495.79      418.80     50.65 o 
   6   5  12      271.19      369.02     75.86 o 
   7   5  12     1443.55     1476.63     81.32 o 
   8   5  12      198.16      201.64     62.70 o 
   9   5  12     3104.95     3204.96    111.76 o 
  -7   6  12       85.81      104.39     33.64 o 
  -6   6  12       53.12       71.71     26.50 o 
  -5   6  12        6.01       -6.39     38.70 o 
  -4   6  12      339.66      263.75     48.38 o 
  -3   6  12     2654.02     2797.19    133.52 o 
  -2   6  12      251.83      286.20     66.95 o 
  -1   6  12      277.94      228.34     68.70 o 
   0   6  12      596.22      582.47     76.05 o 
   1   6  12     2690.37     2752.53    139.52 o 
   2   6  12     2045.33     1928.37     79.45 o 
   3   6  12      140.19      219.28     50.53 o 
   4   6  12        3.80       -0.50     28.66 o 
   5   6  12     4092.16     4333.06    119.78 o 
   6   6  12     2113.82     2201.37    133.33 o 
   7   6  12       31.11       52.86     35.76 o 
   8   6  12       52.29       27.72     32.40 o 
   9   6  12      419.68      412.35     53.12 o 
  -7   7  12      442.16      400.55     46.34 o 
  -6   7  12      240.41      273.94     74.21 o 
  -5   7  12       37.24       -6.39     37.54 o 
  -4   7  12      762.75      741.14     78.18 o 
  -3   7  12      772.39      834.22     81.66 o 
  -2   7  12       88.20       42.57     43.54 o 
  -1   7  12       83.81       -2.90     43.54 o 
   0   7  12     1288.26     1161.45    109.53 o 
   1   7  12       89.98       84.36     36.42 o 
   2   7  12     1532.04     1651.50     76.95 o 
   3   7  12     1837.42     1818.62     77.61 o 
   4   7  12      153.22      145.35     40.31 o 
   5   7  12     5181.01     5206.68    151.71 o 
   6   7  12     1914.85     1769.65    112.43 o 
   7   7  12     2411.07     2315.69     93.98 o 
   8   7  12     3240.59     3328.38    107.21 o 
   9   7  12       43.68       45.31     29.61 o 
  -7   8  12       19.71       28.37     25.42 o 
  -6   8  12        5.17       -4.14     21.22 o 
  -5   8  12      277.79      260.76     60.67 o 
  -4   8  12       59.27      145.52     56.12 o 
  -3   8  12      360.23      277.69     58.25 o 
  -2   8  12      144.35      179.77     61.15 o 
  -1   8  12     1413.23     1332.71    107.01 o 
   0   8  12     1070.96     1109.59     94.05 o 
   1   8  12     1743.83     1662.06     93.08 o 
   2   8  12      144.76      226.97     69.18 o 
   3   8  12      117.68       62.21     61.44 o 
   4   8  12     6542.30     6427.98    137.97 o 
   5   8  12     1665.00     1530.36     70.88 o 
   6   8  12     2698.63     2743.95    127.23 o 
   7   8  12     1354.31     1318.45     68.38 o 
   8   8  12       10.32        9.85     41.60 o 
   9   8  12     1496.46     1280.07    103.92 o 
  -6   9  12       68.01       72.75     35.32 o 
  -5   9  12      385.47      393.21    132.55 o 
  -4   9  12      222.25      198.54     54.38 o 
  -2   9  12       12.05      -10.06     33.48 o 
  -1   9  12        8.00       60.38     38.12 o 
   0   9  12        3.08        6.97     33.67 o 
   1   9  12     4688.58     4878.20    166.03 o 
   2   9  12      766.05      812.94     76.82 o 
   3   9  12      172.92      194.10     39.50 o 
   4   9  12      138.72      162.47     39.22 o 
   5   9  12      156.34      116.00     33.46 o 
   6   9  12     3265.30     3258.55    112.33 o 
   7   9  12     1179.88     1210.29     64.79 o 
   8   9  12      319.70      286.07     44.18 o 
   9   9  12      122.58       99.97     50.41 o 
  -6  10  12     1021.74      988.31     70.62 o 
  -5  10  12     1811.91     1770.36     81.47 o 
  -4  10  12       61.16       72.62     36.77 o 
  -3  10  12      286.89      313.68     54.18 o 
  -2  10  12      362.35      282.33     53.80 o 
  -1  10  12       71.47       92.50     53.02 o 
   0  10  12      859.45      822.61     71.79 o 
   1  10  12      155.73      127.72     36.57 o 
   2  10  12     2192.18     2195.18    101.21 o 
   3  10  12      415.36      427.27     57.28 o 
   4  10  12        1.93        6.33     25.92 o 
   5  10  12     2193.24     2235.64     80.64 o 
   6  10  12     1802.24     1794.96     59.45 o 
   7  10  12       94.37       99.75     25.95 o 
   8  10  12     2792.21     2830.86     97.88 o 
  -5  11  12      615.47      628.11     58.05 o 
  -4  11  12      740.44      708.45     52.68 o 
  -3  11  12      310.75      217.70     48.38 o 
  -2  11  12        0.57      -16.06     27.87 o 
  -1  11  12      200.78      218.86     68.70 o 
   0  11  12     1325.28     1290.52     84.95 o 
   1  11  12       84.28       39.28     28.45 o 
   2  11  12      606.60      640.52     60.18 o 
   3  11  12      380.60      393.99     51.09 o 
   4  11  12        5.34      -15.67     28.83 o 
   5  11  12     1109.62     1099.75     62.72 o 
   6  11  12      283.46      231.72     32.05 o 
   7  11  12      167.43      104.28     25.69 o 
   8  11  12      225.97      265.20     38.85 o 
  -5  12  12      194.73      175.26     40.09 o 
  -4  12  12     1800.41     1936.40     83.19 o 
  -3  12  12     1388.84     1441.73     74.58 o 
  -2  12  12     2052.93     2204.47    107.98 o 
  -1  12  12      175.70      111.27     38.12 o 
   0  12  12     1088.37     1003.93     69.28 o 
   1  12  12      848.51      892.86     66.57 o 
   2  12  12     3470.52     3717.92    121.33 o 
   3  12  12       10.51       13.74     22.06 o 
   4  12  12      935.83     1097.20     76.44 o 
   5  12  12       19.61       21.97     20.32 o 
   6  12  12      792.79      772.56     39.18 o 
   7  12  12      622.11      625.67     39.12 o 
   8  12  12      321.80      262.28     36.60 o 
  -4  13  12      385.65      341.52     44.66 o 
  -3  13  12        3.59      -18.79     20.32 o 
  -2  13  12     1324.06     1433.31     71.05 o 
  -1  13  12     2316.64     2435.91    104.50 o 
   0  13  12       75.67       40.64     25.74 o 
   1  13  12     2149.20     2196.34    118.82 o 
   2  13  12        2.78        3.87     21.48 o 
   3  13  12      763.46      735.53     57.28 o 
   4  13  12     1565.89     1581.56     77.98 o 
   5  13  12       98.18      131.86     29.14 o 
   6  13  12      633.43      580.26     39.36 o 
   7  13  12        1.41        4.76      8.53 o 
  -3  14  12      277.56      274.93     39.09 o 
  -2  14  12      628.61      564.11     51.89 o 
  -1  14  12       74.74       65.97     27.71 o 
   0  14  12     3451.78     3633.16    130.43 o 
   1  14  12     1940.49     2081.40     93.47 o 
   2  14  12     2414.65     2401.27     95.79 o 
   3  14  12     1460.70     1484.42     73.15 o 
   4  14  12      608.15      554.21     48.57 o 
   5  14  12      244.88      253.82     36.48 o 
   6  14  12      268.10      221.03     28.32 o 
   7  14  12       10.79        9.85     12.29 o 
  -2  15  12       34.96       53.70     24.14 o 
  -1  15  12      764.21      755.35     49.67 o 
   0  15  12       70.96       70.22     25.99 o 
   1  15  12      747.34      650.19    126.36 o 
   2  15  12     4771.54     5244.91    126.75 o 
   3  15  12     1063.95     1056.18     60.76 o 
   4  15  12      696.12      647.47     31.96 o 
   5  15  12     1327.47     1352.57     42.00 o 
   6  15  12      234.48      238.11     22.20 o 
  -1  16  12       21.67       36.02     19.30 o 
   0  16  12       34.66       24.22     18.86 o 
   1  16  12      203.27      222.78     27.60 o 
   2  16  12      136.52      113.98     32.51 o 
   3  16  12      955.28      911.05     35.22 o 
   4  16  12       49.14       26.33     11.03 o 
   1  17  12      988.40     1012.18     41.21 o 
   2  17  12       19.79       18.77     39.09 o 
  -2  -5  13        2.64       -8.06     23.63 o 
  -1  -5  13        3.09       -0.60     25.12 o 
   0  -5  13       55.30       26.68     28.16 o 
   1  -5  13        0.43      -20.58     30.99 o 
   2  -5  13      112.88       64.81     38.00 o 
  -4  -4  13     1178.42     1221.05    106.43 o 
  -3  -4  13     1009.22     1127.58    102.17 o 
  -2  -4  13      653.65      678.17     58.64 o 
  -1  -4  13      146.81      211.51     41.75 o 
   0  -4  13      337.93      351.30     48.80 o 
   1  -4  13      213.68      204.36     45.56 o 
   2  -4  13      296.24      352.63     58.32 o 
   3  -4  13       52.57       45.13     32.29 o 
  -4  -3  13      934.39     1005.67    100.63 o 
  -3  -3  13      164.48      154.81     69.08 o 
  -2  -3  13       43.05       23.58     55.54 o 
  -1  -3  13      658.49      538.43     50.01 o 
   0  -3  13      994.77      936.73     67.32 o 
   1  -3  13      800.74      771.10     59.79 o 
   2  -3  13     1529.81     1449.78     78.88 o 
   3  -3  13       54.71       53.69     39.45 o 
   4  -3  13     1018.84     1007.13     74.98 o 
   5  -3  13      324.71      333.13     52.34 o 
  -5  -2  13      524.80      518.46     57.53 o 
  -4  -2  13       75.79       60.46     43.54 o 
  -3  -2  13      685.42      683.89     61.47 o 
  -2  -2  13      264.46      186.93     70.63 o 
  -1  -2  13        2.59       47.17     47.99 o 
   0  -2  13      526.58      517.53     52.68 o 
   1  -2  13       61.02       73.45     53.22 o 
   2  -2  13        0.23       23.13     60.76 o 
   3  -2  13     1207.05     1273.37     89.50 o 
   4  -2  13      756.60      770.03     67.71 o 
   5  -2  13      194.15      211.66     48.79 o 
  -6  -1  13      337.26      313.91     49.83 o 
  -5  -1  13     1745.69     1689.60    108.24 o 
  -4  -1  13       23.59       34.77     28.39 o 
  -3  -1  13      175.24       79.26     32.68 o 
  -2  -1  13       17.44       24.77     43.54 o 
  -1  -1  13        1.59        7.35     37.54 o 
   0  -1  13     4783.13     5379.78    191.58 o 
   1  -1  13     3223.46     3167.20    101.52 o 
   2  -1  13      279.91      264.39     46.18 o 
   3  -1  13     1156.70     1126.52     86.40 o 
   4  -1  13      163.96      184.63     38.51 o 
   5  -1  13     1144.91     1296.66     88.05 o 
   6  -1  13       83.58       61.34     53.41 o 
  -6   0  13       29.94      -28.93     26.67 o 
  -5   0  13      124.87      169.22     50.45 o 
  -4   0  13      480.43      493.98     62.70 o 
  -3   0  13       21.52       51.04     28.95 o 
  -2   0  13      314.61      311.45     51.10 o 
  -1   0  13       71.70       48.96     41.80 o 
   0   0  13     1950.49     1906.85    115.53 o 
   1   0  13      121.29       89.61     36.09 o 
   2   0  13     6125.65     6525.96    142.53 o 
   3   0  13      750.59      881.16     79.33 o 
   4   0  13       25.77       48.94     47.89 o 
   5   0  13      658.40      628.37     62.05 o 
   6   0  13       24.78       49.15     45.47 o 
   7   0  13     1177.59     1270.78    112.24 o 
  -6   1  13       90.47       40.26     32.08 o 
  -5   1  13      302.95      256.21     55.19 o 
  -4   1  13      606.20      541.22     57.86 o 
  -3   1  13      760.84      785.82     62.79 o 
  -2   1  13       71.00        1.16     37.15 o 
  -1   1  13     3784.54     3919.75    157.90 o 
   0   1  13        9.63        8.32     39.09 o 
   1   1  13      964.46      801.52     82.82 o 
   2   1  13       89.33       58.68     32.55 o 
   3   1  13      255.21      221.24     43.61 o 
   4   1  13     1125.93     1188.68     83.11 o 
   5   1  13       29.42       53.29     28.41 o 
   6   1  13     1789.86     1947.44     92.29 o 
   7   1  13       13.15      -51.28     37.54 o 
  -6   2  13      347.57      131.59     60.76 o 
  -5   2  13      484.81      500.11     55.21 o 
  -4   2  13     1386.15     1311.48     75.25 o 
  -3   2  13      444.47      475.10     75.37 o 
  -2   2  13      850.84      805.44     58.94 o 
  -1   2  13      122.02      141.40     36.58 o 
   0   2  13     2161.12     2240.85    127.33 o 
   1   2  13     7399.80     8172.52    217.89 o 
   2   2  13      528.44      542.02     78.37 o 
   3   2  13      614.97      569.68     69.61 o 
   4   2  13      314.41      282.90     41.55 o 
   5   2  13      836.48      803.85     52.60 o 
   6   2  13     2234.46     2391.06    101.33 o 
   7   2  13        1.14      -14.01     31.25 o 
  -6   3  13        5.78       70.05     64.83 o 
  -5   3  13       69.36       91.92     59.60 o 
  -4   3  13       25.31       31.94     30.65 o 
  -3   3  13      450.77      517.75     52.09 o 
  -2   3  13      219.74      153.47     33.38 o 
  -1   3  13     2198.62     2167.61     89.96 o 
   0   3  13       32.22      -16.64     40.64 o 
   1   3  13        9.81       -7.93     42.96 o 
   2   3  13      239.44      186.93     59.41 o 
   3   3  13      715.05      688.59     60.26 o 
   4   3  13       24.30        1.90     62.21 o 
   5   3  13      806.81      751.13     64.37 o 
   6   3  13      343.05      369.99     82.24 o 
   7   3  13     1579.64     1554.53     81.81 o 
   8   3  13     1612.88     1863.89    132.55 o 
  -7   4  13      106.98      154.26     33.46 o 
  -6   4  13      412.69      437.72     87.27 o 
  -5   4  13      481.51      492.10    357.03 o 
  -4   4  13      219.11      246.53     64.83 o 
  -3   4  13      327.69      268.98     68.12 o 
  -2   4  13      253.70      207.65     42.21 o 
  -1   4  13     7766.11     8402.22    214.80 o 
   0   4  13     9843.89    10487.68    238.21 o 
   1   4  13     2484.55     2721.53    127.91 o 
   2   4  13     1432.97     1416.88     99.08 o 
   3   4  13        5.08      -35.59     32.63 o 
   4   4  13        8.99        2.35     26.77 o 
   5   4  13      247.85      303.19     51.15 o 
   6   4  13       23.20       35.22     51.67 o 
   7   4  13      989.02     1052.52    104.93 o 
   8   4  13       11.48       -5.02     29.07 o 
  -6   5  13      694.06      608.01     83.79 o 
  -5   5  13     2519.87     2563.24    145.33 o 
  -4   5  13     1049.88     1118.49     98.69 o 
  -3   5  13      298.83      261.05     60.38 o 
  -2   5  13      314.45      240.73     65.79 o 
  -1   5  13      238.77      234.34     71.99 o 
   0   5  13     1456.10     1485.00    104.11 o 
   1   5  13     7695.65     8298.11    211.70 o 
   2   5  13     2234.10     2420.18     87.86 o 
   3   5  13     2991.27     2799.23     94.84 o 
   4   5  13       95.22       88.35     30.14 o 
   5   5  13      355.67      318.97     50.68 o 
   6   5  13      128.48      180.35     76.82 o 
   7   5  13        5.14       18.82     30.28 o 
   8   5  13      187.51      143.59     46.44 o 
  -6   6  13      535.93      430.69     46.16 o 
  -5   6  13     1099.16     1143.84     99.85 o 
  -4   6  13      395.88      315.62    107.20 o 
  -3   6  13     1788.53     1675.03    105.46 o 
  -2   6  13     2070.41     2062.24    121.72 o 
  -1   6  13       11.27        8.51     40.06 o 
   0   6  13     2291.28     2214.92    123.07 o 
   1   6  13      821.90      883.96     84.18 o 
   2   6  13     2540.23     2683.14     92.12 o 
   3   6  13      228.67      205.92     41.56 o 
   4   6  13        6.85       30.83     33.49 o 
   5   6  13       10.36       -9.37     24.14 o 
   6   6  13        7.32       10.76     24.57 o 
   7   6  13      396.85      405.81     50.94 o 
   8   6  13       80.16      100.15     41.33 o 
  -6   7  13      728.44      667.18    111.37 o 
  -5   7  13     2546.36     2653.22    144.94 o 
  -4   7  13      205.18      138.94     59.21 o 
  -3   7  13     1383.28     1327.29     98.30 o 
  -2   7  13     1513.76     1617.94    102.56 o 
  -1   7  13     2637.50     2728.88    131.01 o 
   0   7  13     9043.97     9670.49    226.60 o 
   1   7  13     1233.10     1295.17     89.21 o 
   2   7  13     2563.50     2581.09    113.78 o 
   3   7  13     1131.09     1157.10     67.55 o 
   4   7  13      183.39      175.40     43.24 o 
   5   7  13       25.51       38.16     34.54 o 
   6   7  13      659.53      575.94     52.29 o 
   7   7  13      544.16      610.54     58.84 o 
   8   7  13      291.29      322.58     51.23 o 
  -6   8  13      323.26      277.96     46.75 o 
  -5   8  13     1434.67     1525.83    120.94 o 
  -4   8  13     1843.78     2001.28    124.23 o 
  -3   8  13     1138.30     1084.24     88.43 o 
  -2   8  13       52.33       18.96     37.35 o 
  -1   8  13      945.31      917.24     84.95 o 
   0   8  13      538.68      526.74     80.50 o 
   1   8  13     3015.90     3420.88    133.14 o 
   2   8  13      316.85      223.76     43.07 o 
   3   8  13       31.58       49.28     36.38 o 
   4   8  13       23.53        8.90     29.06 o 
   5   8  13        1.41       16.28     25.42 o 
   6   8  13     1588.74     1563.67     73.62 o 
   7   8  13        4.14       49.42     34.36 o 
   8   8  13      276.06      243.87     46.11 o 
  -6   9  13      713.14      765.44     64.29 o 
  -5   9  13       90.47       73.16     29.35 o 
  -4   9  13     3506.12     3521.70    163.90 o 
  -3   9  13       39.13       19.16     34.25 o 
  -1   9  13      263.47      336.51     60.96 o 
   0   9  13       87.28       33.67     34.06 o 
   1   9  13      765.20      754.69     78.95 o 
   2   9  13       12.58       -4.57     29.57 o 
   3   9  13       11.77       64.51     30.92 o 
   4   9  13      185.16      187.29     40.12 o 
   5   9  13      681.44      689.80     88.89 o 
   6   9  13       52.64       47.38     26.52 o 
   7   9  13       13.64       17.45     19.58 o 
   8   9  13      751.77      757.67     59.75 o 
  -5  10  13     1130.15     1144.61     96.95 o 
  -4  10  13      319.69      322.39     70.05 o 
  -3  10  13      182.99      115.91     47.02 o 
  -2  10  13      237.88      224.67     63.47 o 
  -1  10  13     1144.60     1104.94     79.92 o 
   0  10  13     1565.41     1596.85    100.24 o 
   1  10  13      499.64      492.10     59.02 o 
   2  10  13      106.98       46.83     42.38 o 
   3  10  13      905.39      951.85     56.89 o 
   4  10  13      114.08      138.34     57.67 o 
   5  10  13        8.92       20.96     23.72 o 
   6  10  13        2.45       45.69     28.81 o 
   7  10  13      433.46      385.64     37.92 o 
   8  10  13      394.02      400.93     48.05 o 
  -5  11  13       35.75       -0.99     24.18 o 
  -4  11  13      747.79      551.70    219.25 o 
  -3  11  13     2568.14     2656.51    136.42 o 
  -2  11  13      314.55      346.96     53.22 o 
  -1  11  13      244.17      245.95     48.76 o 
   0  11  13       70.63       64.25     43.15 o 
   1  11  13       14.88        0.39     25.93 o 
   2  11  13      191.45      180.93     37.93 o 
   3  11  13       80.27       30.19     31.16 o 
   4  11  13       16.74       39.96     33.44 o 
   5  11  13        0.94       15.38     30.38 o 
   6  11  13        3.45       -1.52     16.97 o 
   7  11  13       13.51       14.39     17.82 o 
   8  11  13       21.75       13.54     21.48 o 
  -4  12  13      653.84      741.48     59.46 o 
  -3  12  13      525.87      395.15    163.32 o 
  -2  12  13     1508.09     1572.66    103.72 o 
  -1  12  13      319.25      260.46     46.44 o 
   0  12  13       86.03       61.92     41.02 o 
   1  12  13        0.81       20.32     30.38 o 
   2  12  13       20.12       16.64     26.32 o 
   3  12  13       56.11       27.28     28.45 o 
   4  12  13      116.45       61.73     29.03 o 
   5  12  13        3.32        8.60     21.05 o 
   6  12  13     1953.59     1963.37     61.44 o 
   7  12  13      161.63      193.48     28.21 o 
  -4  13  13      650.16      551.02     56.70 o 
  -3  13  13        7.24       11.05     20.63 o 
  -2  13  13      277.21      286.01     49.35 o 
  -1  13  13      251.64      182.29     50.12 o 
   0  13  13     1327.86     1496.22     93.66 o 
   1  13  13     1441.42     1597.04     89.60 o 
   2  13  13      227.38      194.48     37.73 o 
   3  13  13      388.87      389.92     50.12 o 
   4  13  13     1185.70     1138.23     72.95 o 
   5  13  13       55.12       60.47     27.33 o 
   6  13  13       17.77        0.31     14.20 o 
   7  13  13        3.83       14.27     15.96 o 
  -3  14  13      961.80      965.81     83.79 o 
  -2  14  13      258.27      244.32     40.86 o 
  -1  14  13       50.81       21.48     29.99 o 
   0  14  13       83.41       58.44     31.93 o 
   1  14  13      226.36      265.69     44.12 o 
   2  14  13       40.15       28.06     30.57 o 
   3  14  13       12.28       58.25     37.93 o 
   4  14  13      921.67      930.59     69.28 o 
   5  14  13     1039.75     1041.81     46.28 o 
   6  14  13        1.91       11.69     13.24 o 
  -2  15  13      899.75      846.61     72.18 o 
  -1  15  13     1611.20     1716.05     89.79 o 
   0  15  13      764.62      703.41     58.63 o 
   1  15  13      391.78      403.66     46.64 o 
   2  15  13      281.23      270.72     41.41 o 
   3  15  13       20.83        7.35     16.45 o 
   4  15  13       49.41       61.34     32.32 o 
   5  15  13       92.65       89.90     36.48 o 
   6  15  13      211.75      214.34     28.23 o 
  -1  16  13      617.89      574.74     52.63 o 
   0  16  13      240.74      226.60     41.41 o 
   1  16  13        3.75        0.39     16.25 o 
   2  16  13      655.88      661.22     44.70 o 
   3  16  13      383.42      334.39     33.67 o 
   4  16  13      286.72      256.80     27.48 o 
  -1  -4  14       11.39       47.58     34.81 o 
   0  -4  14      249.27      213.76     44.32 o 
   1  -4  14        9.62       -1.66     30.10 o 
  -3  -3  14       29.24      -13.74     42.77 o 
  -2  -3  14      985.00     1103.01    113.01 o 
  -1  -3  14     1300.30     1265.04    113.20 o 
   0  -3  14        2.56       22.62     27.91 o 
   1  -3  14      277.42      218.35     43.85 o 
   2  -3  14      285.85      257.97     48.02 o 
   3  -3  14       86.81       67.48     34.42 o 
  -4  -2  14      635.27      665.10     86.69 o 
  -3  -2  14        1.68       21.29     38.12 o 
  -2  -2  14     1559.25     1494.67    118.82 o 
  -1  -2  14       16.74       42.70     32.43 o 
   0  -2  14     3983.27     4137.61    120.79 o 
   1  -2  14     1826.97     1818.27     86.30 o 
   2  -2  14      132.93      141.23     46.65 o 
   3  -2  14     1601.95     1580.03     84.48 o 
   4  -2  14      102.93       53.39     32.06 o 
  -4  -1  14     1351.11     1337.09     81.29 o 
  -3  -1  14      938.49     1016.84     76.26 o 
  -2  -1  14        6.57       49.15     48.76 o 
  -1  -1  14        2.02       43.54     54.38 o 
   0  -1  14       90.05      106.18     39.03 o 
   1  -1  14      165.96      189.27     44.80 o 
   2  -1  14     1030.25     1032.62     67.45 o 
   3  -1  14        8.36      -14.14     25.87 o 
   4  -1  14       25.59       17.70     27.54 o 
   5  -1  14       19.23       62.46     39.48 o 
  -5   0  14     1996.82     2003.61     95.63 o 
  -4   0  14      506.94      473.01     57.10 o 
  -3   0  14      299.05      288.14     73.34 o 
  -2   0  14      956.26     1209.63    107.98 o 
  -1   0  14     3276.18     3330.89    163.13 o 
   0   0  14      653.20      689.09     84.56 o 
   1   0  14      201.12      247.29     47.83 o 
   2   0  14     1436.06     1267.26    101.69 o 
   3   0  14        1.13      105.17     42.14 o 
   4   0  14      105.15      -13.93     31.54 o 
   5   0  14        6.66        2.96     23.98 o 
   6   0  14      263.22      233.11     51.91 o 
  -5   1  14      691.91      682.46     63.89 o 
  -4   1  14        9.12      -27.56     26.75 o 
  -3   1  14      816.74      864.99     92.30 o 
  -2   1  14        1.08       11.26     61.54 o 
  -1   1  14       63.55      128.68     63.86 o 
   0   1  14     1658.59     1669.22    114.56 o 
   1   1  14     2267.58     2482.93    144.55 o 
   2   1  14       19.35       50.78     36.38 o 
   3   1  14       10.79       59.27     34.87 o 
   4   1  14        2.97      -23.50     32.03 o 
   5   1  14      327.40      400.18     54.63 o 
   6   1  14       25.05       30.20     27.91 o 
  -6   2  14       68.78       86.69     50.70 o 
  -5   2  14      957.71      914.34     98.11 o 
  -4   2  14      230.76      238.85     46.80 o 
  -3   2  14     1186.19     1168.80     89.29 o 
  -2   2  14     2039.88     2135.77    128.30 o 
  -1   2  14      257.19      195.06     58.83 o 
   0   2  14      445.51      515.32     72.76 o 
   1   2  14       21.77       26.12     42.19 o 
   2   2  14      159.67      150.36     57.09 o 
   3   2  14       76.80       48.18     47.02 o 
   4   2  14      634.79      591.70     64.24 o 
   5   2  14     1492.33     1500.72     79.70 o 
   6   2  14      476.61      410.77     44.06 o 
   7   2  14      115.39      143.80     45.41 o 
  -6   3  14      542.25      457.07     85.92 o 
  -5   3  14      783.28      769.20     91.14 o 
  -4   3  14        0.08       23.80     43.93 o 
  -3   3  14      830.16      923.90     68.49 o 
  -2   3  14      224.65      130.41     56.31 o 
  -1   3  14      632.35      604.72     78.76 o 
   0   3  14     1669.30     1663.80    108.37 o 
   1   3  14       12.19      -19.93     44.31 o 
   2   3  14        2.23       20.32     40.83 o 
   3   3  14       17.97       22.25     42.38 o 
   4   3  14      726.05      751.01     85.53 o 
   5   3  14        0.27        5.38     25.72 o 
   6   3  14      663.09      813.33     99.75 o 
   7   3  14     1752.86     1852.09    132.55 o 
  -6   4  14      817.81      837.32    108.17 o 
  -5   4  14      539.42      571.44     80.31 o 
  -4   4  14     1447.86     1474.94    575.69 o 
  -3   4  14      183.99      193.32     65.21 o 
  -2   4  14      647.48      679.80     83.60 o 
  -1   4  14      428.16      303.23     58.05 o 
   0   4  14      939.88      876.80     85.53 o 
   1   4  14       13.85       43.54     43.73 o 
   2   4  14      365.05      302.65     59.21 o 
   3   4  14      102.93       16.64     40.83 o 
   4   4  14     5128.66     5150.83    130.61 o 
   5   4  14       68.94       77.15     31.44 o 
   6   4  14     1027.97      926.13     88.81 o 
   7   4  14      799.98      790.58     65.45 o 
  -6   5  14      293.59      292.01     76.44 o 
  -5   5  14      346.76      288.52     71.60 o 
  -4   5  14      478.21      553.63     77.79 o 
  -3   5  14     1799.14     1994.51    123.07 o 
  -2   5  14     4591.79     4951.35    175.51 o 
  -1   5  14      332.38      279.82     66.95 o 
   0   5  14        9.01       -1.94     40.25 o 
   1   5  14        7.33      -12.38     44.12 o 
   2   5  14      721.96      599.50     74.70 o 
   3   5  14      232.66      175.13     46.83 o 
   4   5  14       95.23      108.23     32.03 o 
   5   5  14     2415.78     2384.57     92.88 o 
   6   5  14     1246.37     1365.67    127.43 o 
   7   5  14      481.46      505.06     84.95 o 
   8   5  14       76.20       51.42     35.87 o 
  -6   6  14       87.78      102.37     52.63 o 
  -5   6  14      710.51      888.41     99.08 o 
  -4   6  14       35.03        0.77     39.09 o 
  -3   6  14      103.76      123.46     61.15 o 
  -2   6  14      697.95      624.65     76.44 o 
  -1   6  14      879.46      889.57     91.72 o 
   0   6  14       67.45       20.71     40.25 o 
   1   6  14      597.60      505.26     67.15 o 
   2   6  14        5.80      -17.61     36.96 o 
   3   6  14     2038.70     2063.16     86.29 o 
   4   6  14      311.43      294.70     52.06 o 
   5   6  14     2342.57     2486.17    100.41 o 
   6   6  14      124.24      100.19     42.19 o 
   7   6  14      344.09      365.15     77.79 o 
   8   6  14      720.42      712.97     62.16 o 
  -6   7  14      762.70      684.60     55.89 o 
  -5   7  14      336.42      282.53     70.24 o 
  -4   7  14     1984.49     1961.42    124.23 o 
  -3   7  14      160.37      200.28     59.41 o 
  -2   7  14      187.73      158.29     45.86 o 
  -1   7  14      918.25      967.75     88.82 o 
   0   7  14     1078.30      959.42     84.95 o 
   1   7  14      414.31      340.58     63.47 o 
   2   7  14     1325.24     1440.10     99.85 o 
   3   7  14      260.39      246.76     46.95 o 
   4   7  14      225.47      165.06     53.99 o 
   5   7  14     1136.83     1278.95     77.90 o 
   6   7  14       81.50       77.88     28.64 o 
   7   7  14      536.66      527.14     43.60 o 
   8   7  14       24.54       12.43     29.76 o 
  -5   8  14        9.18      -49.35     41.80 o 
  -4   8  14       71.01       53.41     40.25 o 
  -3   8  14        6.21      113.59     57.47 o 
  -2   8  14       99.21       64.63     51.67 o 
  -1   8  14       62.68        7.16     34.06 o 
   0   8  14      626.82      527.12     69.28 o 
   1   8  14      883.46      690.64     86.69 o 
   2   8  14      198.74      248.66     57.09 o 
   3   8  14      465.86      437.70     48.85 o 
   4   8  14        2.42       -5.90     27.11 o 
   5   8  14     1428.22     1642.16    116.07 o 
   6   8  14     1242.70     1341.49     89.21 o 
   7   8  14      778.07      730.17     50.38 o 
   8   8  14      391.90      469.85     57.26 o 
  -5   9  14      105.97      121.91     62.31 o 
  -4   9  14       58.69       85.34     45.28 o 
  -3   9  14      188.31      170.10     61.15 o 
  -2   9  14      172.85      195.45     52.63 o 
   0   9  14        8.52        4.84     35.22 o 
   1   9  14       82.96       46.83     40.06 o 
   2   9  14       30.71        0.39     34.25 o 
   3   9  14     3755.52     3818.97    109.68 o 
   4   9  14     3194.32     3298.68    135.46 o 
   5   9  14     1772.51     1730.52    107.40 o 
   6   9  14     1407.67     1334.39     72.01 o 
   7   9  14     1607.83     1535.33     62.59 o 
   8   9  14      176.70      121.07     42.23 o 
  -5  10  14      206.48      125.57     40.52 o 
  -4  10  14        9.18       26.32     38.51 o 
  -3  10  14       27.84       18.38     35.80 o 
  -2  10  14      782.11      794.17     76.82 o 
  -1  10  14      395.92      368.64     59.21 o 
   0  10  14      857.61      838.29     73.53 o 
   1  10  14      243.04      188.29     51.09 o 
   2  10  14     2588.38     2587.04    120.56 o 
   3  10  14      101.10       74.80     28.84 o 
   4  10  14     4592.30     4827.12    121.89 o 
   5  10  14     1789.55     1768.96     81.47 o 
   6  10  14       21.67       14.70     20.38 o 
   7  10  14     2025.64     2029.27     70.76 o 
   8  10  14      185.69      169.75     30.96 o 
  -4  11  14       15.55       32.90     35.61 o 
  -3  11  14       73.47       65.60     41.99 o 
  -2  11  14      484.73      401.34     59.99 o 
  -1  11  14        1.32       46.44     32.12 o 
   0  11  14       75.72       13.35     33.28 o 
   1  11  14      584.67      627.55     65.41 o 
   2  11  14      653.04      679.61     71.21 o 
   3  11  14       51.82       41.51     25.51 o 
   4  11  14      863.69      818.18     58.77 o 
   5  11  14      126.60      113.91     33.16 o 
   6  11  14     1847.29     2035.26    115.53 o 
   7  11  14      199.52      164.85     34.12 o 
  -4  12  14       70.97       51.30     24.48 o 
  -3  12  14      583.30      538.35     69.08 o 
  -2  12  14     1027.89      931.95     78.18 o 
  -1  12  14       82.86       77.02     37.15 o 
   0  12  14       26.34       45.09     43.35 o 
   1  12  14      142.53       88.05     30.77 o 
   2  12  14     1443.22     1402.37     86.31 o 
   3  12  14     2269.09     2317.09    112.24 o 
   4  12  14     1363.78     1344.96     69.37 o 
   5  12  14       85.92       50.77     27.96 o 
   6  12  14     2332.73     2220.36     85.72 o 
   7  12  14      225.34      207.26     33.30 o 
  -3  13  14        0.27       18.74     21.19 o 
  -2  13  14        0.55       14.13     30.19 o 
  -1  13  14      575.46      530.02     64.25 o 
   0  13  14      112.26      136.81     46.25 o 
   1  13  14      542.00      661.22    261.24 o 
   2  13  14       87.35       57.47     31.35 o 
   3  13  14      726.64      741.34     68.50 o 
   4  13  14     1292.05     1431.78     94.05 o 
   5  13  14      923.03      855.75     60.18 o 
   6  13  14       35.13       46.04     25.50 o 
  -2  14  14       59.63       31.54     27.09 o 
  -1  14  14       91.20      111.27     50.51 o 
   0  14  14       47.31       58.83     39.09 o 
   2  14  14     2370.48     2339.73     99.66 o 
   3  14  14      399.57      376.57     50.31 o 
   4  14  14      347.77      313.87     44.70 o 
   5  14  14       46.82       52.22     25.49 o 
   6  14  14        4.80       -3.90     13.59 o 
  -1  15  14     2887.93     2999.41    125.20 o 
   0  15  14      255.29      231.05     47.60 o 
   1  15  14      228.69      228.92     39.48 o 
   2  15  14       82.36       51.09     31.93 o 
   3  15  14     2236.74     2343.60     95.21 o 
   4  15  14     2018.47     2010.57     90.76 o 
   5  15  14       12.90        8.41     13.64 o 
   1  16  14     1042.77     1036.64     66.18 o 
   2  16  14       73.22       26.12     27.87 o 
   3  16  14      391.10      332.45     38.70 o 
  -2  -2  15       67.39       34.44     44.31 o 
  -1  -2  15       30.70       50.12     45.09 o 
   0  -2  15      701.61      725.44     63.61 o 
   1  -2  15       10.95       36.92     36.67 o 
   2  -2  15      415.67      359.45     59.41 o 
  -3  -1  15      429.95      411.21     74.70 o 
  -2  -1  15      113.08      122.69     58.44 o 
  -1  -1  15       63.33       17.22     42.19 o 
   0  -1  15        5.02        0.77     38.90 o 
   1  -1  15      108.33       82.41     43.50 o 
   2  -1  15      799.03      902.22     68.80 o 
   3  -1  15      891.98      955.30     71.81 o 
   4  -1  15      693.43      619.81     87.56 o 
  -4   0  15      578.28      666.84     86.89 o 
  -3   0  15       75.20      -16.09     26.58 o 
  -2   0  15      640.22      459.97     80.11 o 
  -1   0  15      230.10      206.86     67.15 o 
   0   0  15      197.89      229.12     63.66 o 
   1   0  15      776.96      773.27     91.72 o 
   2   0  15        1.32       -5.64     29.32 o 
   3   0  15      177.61      192.22     46.51 o 
   4   0  15     2951.90     3060.84    116.91 o 
   5   0  15      166.46      127.34     35.76 o 
  -4   1  15       19.20       11.94     28.09 o 
  -3   1  15     1723.95     2057.79    135.46 o 
  -2   1  15      120.39       41.41     41.60 o 
  -1   1  15       51.54      123.07     64.83 o 
   0   1  15     1604.19     1674.83    119.98 o 
   1   1  15     2971.93     3069.07    162.55 o 
   2   1  15       54.19       30.19     43.15 o 
   3   1  15       48.00       16.48     45.96 o 
   4   1  15      911.55      931.08    116.20 o 
   5   1  15      721.92      786.81     90.27 o 
  -5   2  15      567.27      480.29    101.79 o 
  -4   2  15      403.28      292.78     73.34 o 
  -3   2  15      575.03      547.22     51.66 o 
  -2   2  15     3008.02     3150.16    159.07 o 
  -1   2  15        5.69        5.42     44.12 o 
   0   2  15     2798.74     2917.94    158.87 o 
   1   2  15       45.57       86.89     49.15 o 
   2   2  15     2613.79     2766.42    148.81 o 
   3   2  15     1624.30     1504.54    111.85 o 
   4   2  15      153.57      111.85     51.86 o 
   5   2  15     2139.54     2244.72    135.26 o 
   6   2  15       92.12       17.22     39.67 o 
  -5   3  15     1450.39     1456.75    121.72 o 
  -4   3  15        9.35      -14.13     40.25 o 
  -3   3  15     1782.67     1906.85    131.59 o 
  -2   3  15      423.00      531.96     82.82 o 
  -1   3  15     2076.00     2177.96    130.43 o 
   0   3  15      170.70      115.14     44.12 o 
   1   3  15       65.99       41.02     41.99 o 
   2   3  15     1073.92     1163.00     95.98 o 
   3   3  15      794.46      812.94     87.27 o 
   4   3  15     2381.17     2412.69    135.26 o 
   5   3  15      863.90      824.93    100.63 o 
   6   3  15        5.70       60.96     54.57 o 
  -5   4  15      498.39      483.20     88.24 o 
  -4   4  15      876.02      937.94    100.63 o 
  -3   4  15      275.44      235.12     55.15 o 
  -2   4  15      364.11      475.07     73.92 o 
  -1   4  15      318.34      438.88     79.34 o 
   0   4  15     1790.11     1772.56    115.53 o 
   1   4  15      452.26      535.83     76.63 o 
   2   4  15     1240.53     1134.55     94.05 o 
   3   4  15     1024.81     1012.64     94.24 o 
   4   4  15       30.70       13.55     47.80 o 
   5   4  15     1483.84     1479.58    117.46 o 
   6   4  15      142.09       91.36     40.87 o 
   7   4  15       62.67       20.90     39.48 o 
  -5   5  15       71.65      125.39     70.24 o 
  -4   5  15      845.01      899.82    205.12 o 
  -3   5  15      507.49      515.90     78.18 o 
  -2   5  15      492.56      585.76     77.98 o 
  -1   5  15       78.11       86.11     62.31 o 
   0   5  15       74.86       77.79     54.96 o 
   1   5  15       80.71      101.01     60.76 o 
   2   5  15      560.12      677.87     92.69 o 
   3   5  15     1182.95     1175.96     95.98 o 
   4   5  15      275.68      269.37     60.96 o 
   5   5  15     1057.42      987.67    100.22 o 
   6   5  15     2161.94     2351.25    101.96 o 
   7   5  15      286.87      232.41     76.24 o 
  -5   6  15      318.53      334.19     74.50 o 
  -4   6  15       96.42      116.69     57.09 o 
  -3   6  15      345.55      400.37     73.34 o 
  -2   6  15     1145.05     1201.12    100.82 o 
  -1   6  15     1332.38     1249.88    100.04 o 
   0   6  15      405.37      351.61     68.89 o 
   1   6  15      768.44      766.11     87.66 o 
   2   6  15      666.76      677.87     79.73 o 
   3   6  15      688.45      615.75     75.47 o 
   4   6  15     1242.25     1230.34     96.56 o 
   5   6  15      586.72      584.72     56.31 o 
   6   6  15      119.76       81.34     32.95 o 
   7   6  15       95.33      115.33     41.50 o 
  -5   7  15      849.91      933.69    101.01 o 
  -4   7  15     2752.52     2868.60    154.23 o 
  -3   7  15      787.77      769.20     90.18 o 
  -2   7  15       80.53       44.89     43.15 o 
  -1   7  15     1246.06     1340.64    103.14 o 
   0   7  15       85.33       -2.13     35.41 o 
   1   7  15     8658.96     9756.21    244.21 o 
   2   7  15      864.78      875.05     90.18 o 
   3   7  15      163.02      188.87     53.02 o 
   4   7  15      258.36      287.63     47.64 o 
   5   7  15      106.79       73.44     37.10 o 
   6   7  15      128.00       80.30     32.45 o 
   7   7  15      647.90      620.73     63.10 o 
  -5   8  15       55.61      119.01     68.31 o 
  -4   8  15        4.17        7.55     39.28 o 
  -3   8  15     1002.30     1036.44    101.79 o 
  -2   8  15     1888.53     1912.08    123.65 o 
  -1   8  15      293.90      281.75     61.73 o 
   0   8  15       23.77       -7.74     34.25 o 
   3   8  15     1843.47     1930.46    113.59 o 
   4   8  15      222.10      169.88     37.63 o 
   5   8  15        1.44       -1.91     19.65 o 
   6   8  15       38.91       23.23     45.96 o 
   7   8  15        0.48       17.52     25.81 o 
  -5   9  15     1449.30     1418.62    124.23 o 
  -4   9  15      189.02      169.90     70.82 o 
  -3   9  15     2669.09     2857.57    143.97 o 
  -2   9  15     3232.29     3386.24    162.55 o 
  -1   9  15      376.76      314.45     63.28 o 
   1   9  15      260.75      244.40     59.99 o 
   2   9  15      196.05      202.22     54.38 o 
   3   9  15      263.66      197.38     50.51 o 
   4   9  15      364.54      318.37     45.83 o 
   5   9  15     1323.81     1250.91     75.68 o 
   6   9  15      614.35      528.13     77.95 o 
   7   9  15      600.10      580.45     55.56 o 
  -4  10  15      951.63      963.49     94.05 o 
  -3  10  15     1712.83     1851.12    114.36 o 
  -2  10  15      280.40      272.08     75.28 o 
  -1  10  15      360.68      354.90     69.47 o 
   0  10  15        3.81       16.06     35.41 o 
   1  10  15      695.37      613.04     70.24 o 
   2  10  15     3184.53     3300.90    142.04 o 
   3  10  15      377.70      430.17     61.92 o 
   4  10  15     1753.33     1744.54     87.64 o 
   5  10  15       14.86       18.27     27.99 o 
   6  10  15       54.42       24.77     27.28 o 
   7  10  15       21.66       29.45     22.48 o 
  -4  11  15      885.07      834.22     93.47 o 
  -3  11  15      126.75      155.00     67.54 o 
  -2  11  15     1153.70     1142.68    236.47 o 
  -1  11  15     1043.93      936.40    667.03 o 
   0  11  15      162.50      171.45     53.41 o 
   1  11  15       29.08       93.27     49.15 o 
   2  11  15       59.21       59.79     54.38 o 
   3  11  15      522.29      491.13     61.34 o 
   4  11  15     1863.07     1926.88    126.94 o 
   5  11  15       56.71       51.90     32.59 o 
   6  11  15      211.13      191.21     47.05 o 
   7  11  15     1056.61     1115.68     69.91 o 
  -3  12  15      591.35      539.70     76.05 o 
  -2  12  15      273.33      226.79     46.44 o 
  -1  12  15       42.08        9.87     31.74 o 
   0  12  15      848.89      871.18     79.92 o 
   1  12  15      896.87      972.97     83.02 o 
   2  12  15       14.68       18.38     30.77 o 
   3  12  15        0.30       12.19     27.67 o 
   4  12  15       36.56       61.01     29.69 o 
   5  12  15       72.07       65.88     30.44 o 
   6  12  15        1.23       -0.93     21.20 o 
  -2  13  15       28.46       39.48     33.67 o 
  -1  13  15        8.11      -14.90     29.03 o 
   0  13  15       85.25       85.14     37.35 o 
   1  13  15      629.86      622.33     68.70 o 
   2  13  15      452.04      454.94     61.54 o 
   3  13  15      529.96      497.52     64.63 o 
   4  13  15       75.84      106.45     36.13 o 
   5  13  15        4.63        6.03     22.17 o 
   6  13  15       66.22       87.84     30.96 o 
  -2  14  15      413.27      402.50     58.44 o 
  -1  14  15      514.01      545.70     65.79 o 
   0  14  15      549.98      526.15     59.02 o 
   1  14  15       29.63       43.93     35.22 o 
   2  14  15      547.92      496.93     62.12 o 
   3  14  15       12.08       31.54     29.99 o 
   4  14  15      450.18      462.68     54.38 o 
   5  14  15     1058.06     1091.71     66.81 o 
   0  15  15      317.13      362.44     53.60 o 
   1  15  15      123.89      105.27     46.44 o 
   2  15  15      265.22      236.47     46.44 o 
   3  15  15      517.87      425.72     54.18 o 
   4  15  15      139.11      161.77     41.60 o 
   0  -1  16      477.47      486.29     77.60 o 
   1  -1  16      108.07       76.05     43.73 o 
  -2   0  16     1259.90     1385.92    117.07 o 
  -1   0  16     1190.93     1092.17    107.20 o 
   0   0  16     3539.58     3883.17    178.03 o 
   1   0  16     2633.34     2981.80    163.71 o 
   2   0  16      579.70      563.12     85.53 o 
   3   0  16      176.48      208.98     48.62 o 
  -3   1  16     1033.28     1072.82    107.98 o 
  -2   1  16      677.09      683.67     91.72 o 
  -1   1  16      160.88       74.89     53.02 o 
   0   1  16      254.56      215.38     54.76 o 
   1   1  16      139.92       95.40     52.25 o 
   2   1  16      768.18      721.02     89.21 o 
   3   1  16      482.10      492.10     82.05 o 
   4   1  16        4.68       24.00     49.93 o 
  -3   2  16      589.02      687.93     96.56 o 
  -2   2  16      266.87      211.51     65.41 o 
  -1   2  16     1597.86     1677.54    120.94 o 
   0   2  16     3200.46     3238.40    163.90 o 
   1   2  16       13.56      -18.58     38.70 o 
   2   2  16      965.54     1021.73    105.66 o 
   3   2  16      470.43      395.92     73.15 o 
   4   2  16       10.02       16.25     43.35 o 
   5   2  16      811.31      819.90    105.85 o 
  -4   3  16     1267.06     1253.95    118.04 o 
  -3   3  16      292.37      147.26     55.54 o 
  -2   3  16      687.97      765.33     92.11 o 
  -1   3  16      678.66      738.05     93.66 o 
   0   3  16        6.91      -16.64     39.86 o 
   1   3  16     1626.86     1683.73    121.33 o 
   2   3  16      206.35      214.02     71.60 o 
   3   3  16      499.33      555.96     82.82 o 
   4   3  16       19.44       -2.71     41.80 o 
   5   3  16      378.41      301.88    110.30 o 
  -4   4  16      130.31       72.76     53.02 o 
  -3   4  16      357.90      301.10     62.50 o 
  -2   4  16      220.10      158.68     58.83 o 
  -1   4  16      588.28      591.95     85.53 o 
   0   4  16      518.57      451.46     73.53 o 
   1   4  16       53.07       -6.77     38.90 o 
   2   4  16      135.83      169.90     64.05 o 
   3   4  16       16.50       51.47     40.83 o 
   4   4  16      729.74      735.53     89.60 o 
   5   4  16      409.53      292.59     93.85 o 
   6   4  16      337.30      368.25     79.53 o 
  -4   5  16       24.70       35.03     50.51 o 
  -3   5  16     1218.58     1198.99    106.24 o 
  -2   5  16      113.38       99.46     46.44 o 
  -1   5  16      250.95      231.05     60.76 o 
   0   5  16     1281.55     1317.03    101.98 o 
   1   5  16      860.24      841.96     91.14 o 
   2   5  16        2.64       35.41     41.22 o 
   3   5  16      267.67      215.18     63.08 o 
   4   5  16       36.52       31.54     46.25 o 
   5   5  16       45.91       20.32     30.57 o 
   6   5  16     1336.08     1481.71    121.33 o 
  -3   6  16      632.17      615.56     89.01 o 
  -2   6  16      811.76      760.88     86.69 o 
  -1   6  16      147.37      144.94     51.47 o 
   0   6  16      170.48      151.33     63.66 o 
   1   6  16      226.31      242.47     67.92 o 
   2   6  16       31.09        2.90     40.25 o 
   3   6  16        7.33        4.84     35.03 o 
   4   6  16       12.38       -1.16     36.38 o 
   5   6  16      331.33      202.99    109.72 o 
   6   6  16      278.36      247.98     52.02 o 
  -4   7  16     1189.95     1299.04    114.17 o 
  -3   7  16        0.40       12.97     43.73 o 
  -2   7  16     2186.37     2210.66    138.17 o 
  -1   7  16     1646.10     1679.09    119.20 o 
   0   7  16     1203.54     1191.25     98.30 o 
   1   7  16      250.15      204.15     60.76 o 
   2   7  16      567.82      616.72     77.21 o 
   3   7  16      224.00      232.99     61.73 o 
   4   7  16       77.94       94.43     42.96 o 
   5   7  16     1301.72     1337.93    102.56 o 
   6   7  16      584.44      622.93     67.55 o 
  -4   8  16      344.33      355.67     75.28 o 
  -3   8  16      134.20       63.66     47.60 o 
  -2   8  16      158.16      203.77     62.89 o 
  -1   8  16      896.54      808.49     84.18 o 
   0   8  16     1722.51     1873.95    125.39 o 
   1   8  16        3.33       52.25     52.63 o 
   2   8  16      227.34      272.66     71.60 o 
   3   8  16     2385.59     2533.82    141.84 o 
   4   8  16       26.20       35.61     40.83 o 
   5   8  16       21.02      -36.37     28.06 o 
   6   8  16      153.42       79.76     61.83 o 
  -4   9  16        1.83       16.25     44.70 o 
  -3   9  16       54.76       69.66     57.67 o 
  -2   9  16        0.83        6.58     37.54 o 
  -1   9  16      638.46      655.61     81.47 o 
   0   9  16       53.82       29.80     40.06 o 
   1   9  16       24.53       46.25     56.70 o 
   2   9  16      681.55      773.85     87.85 o 
   3   9  16      356.26      318.13     67.15 o 
   4   9  16      660.46      705.93     77.79 o 
   5   9  16     2414.35     2655.36    104.05 o 
   6   9  16      177.30      189.88     51.93 o 
  -3  10  16      111.25       91.72     61.15 o 
  -2  10  16     1105.16     1286.65    103.53 o 
  -1  10  16      398.58      339.61     65.21 o 
   0  10  16       37.61       53.99     39.67 o 
   1  10  16      669.05      777.33     78.18 o 
   2  10  16      343.18      280.20     56.31 o 
   3  10  16        0.84      -25.74     32.32 o 
   4  10  16       16.48       37.73     39.86 o 
   5  10  16      204.58      174.10     43.00 o 
   6  10  16     1555.69     1503.39     92.50 o 
  -3  11  16       79.37      103.72     55.73 o 
  -2  11  16      212.41      192.54     65.79 o 
  -1  11  16      120.59       98.50     58.44 o 
   0  11  16      161.37      127.91     46.44 o 
   1  11  16     1789.94     1820.16    110.11 o 
   2  11  16       37.74       21.09     35.61 o 
   3  11  16     4700.87     4926.39    172.42 o 
   4  11  16      311.54      287.36     62.89 o 
   5  11  16      192.81      190.32     41.16 o 
   6  11  16        5.63      -22.33     25.15 o 
  -2  12  16      113.79      120.94     41.60 o 
  -1  12  16      230.30      166.42     83.02 o 
   0  12  16      833.43      736.69     79.34 o 
   1  12  16       68.83       85.14     38.90 o 
   2  12  16     1758.12     1995.29    118.23 o 
   3  12  16       89.88      131.01     48.57 o 
   4  12  16       78.49       12.19     30.19 o 
   5  12  16     1624.64     1699.26     83.34 o 
  -2  13  16       62.16       78.37     44.89 o 
  -1  13  16        8.94       11.42     29.41 o 
   0  13  16      266.02      206.48     53.41 o 
   1  13  16     1002.78      979.74     80.69 o 
   2  13  16     1207.64     1247.95     93.66 o 
   3  13  16       47.95       41.22     37.93 o 
   4  13  16      581.77      562.73     63.08 o 
   5  13  16      127.20       99.46     42.19 o 
   0  14  16       14.00        6.97     27.87 o 
   1  14  16        2.80      -28.83     25.93 o 
   2  14  16      530.35      540.67     69.28 o 
   3  14  16      907.84      902.53     76.82 o 
   4  14  16     1737.30     1750.30    104.30 o 
   0   1  17        1.21       -2.52     44.31 o 
   1   1  17      170.47      197.38     74.50 o 
  -1   2  17     1016.97      967.75    107.59 o 
   0   2  17       78.46       38.90     47.02 o 
   1   2  17       22.33        6.00     45.47 o 
   2   2  17      432.55      439.46     89.40 o 
   3   2  17      149.11      180.93     74.50 o 
  -2   3  17        1.36      -45.67     47.22 o 
  -1   3  17      385.78      422.24     83.21 o 
   0   3  17     2423.24     2338.57    139.33 o 
   1   3  17      365.07      291.43     74.11 o 
   2   3  17      126.72       39.28     47.02 o 
   3   3  17       62.37       95.01     71.21 o 
   4   3  17        0.63      -14.13     49.54 o 
  -3   4  17      215.98      210.73     83.60 o 
  -2   4  17      742.73      721.60    102.17 o 
  -1   4  17       10.53        8.32     43.15 o 
   0   4  17       12.18       25.35     45.47 o 
   1   4  17      125.64      120.17     55.15 o 
   2   4  17      739.02      658.90     91.53 o 
   3   4  17     4264.42     4444.93   2594.78 o 
   4   4  17        4.81       57.86     50.12 o 
  -3   5  17      525.71      533.90    102.95 o 
  -2   5  17      189.40      182.67     66.76 o 
  -1   5  17      626.38      606.85     84.56 o 
   0   5  17      980.86     1186.80    106.43 o 
   1   5  17      591.36      715.21    104.11 o 
   2   5  17     2155.92     2190.54    135.26 o 
   3   5  17        2.66        2.90     41.02 o 
   4   5  17     2179.84     2494.16    148.62 o 
   5   5  17     1841.06     1741.40    128.88 o 
  -3   6  17       57.21      157.71     75.28 o 
  -2   6  17        7.94       43.93     49.15 o 
  -1   6  17       52.87       47.41     46.06 o 
   0   6  17       44.53       22.83     44.12 o 
   1   6  17     1891.56     1767.91    122.88 o 
   2   6  17      704.02      719.86     90.37 o 
   3   6  17      691.75      636.07     84.18 o 
   4   6  17      261.75      208.80     66.37 o 
   5   6  17      221.44      204.15     73.73 o 
  -3   7  17      136.85      125.39     54.38 o 
  -2   7  17      275.58      381.22     78.57 o 
  -1   7  17      325.76      290.46     68.70 o 
   0   7  17       54.97       53.80     45.28 o 
   1   7  17        4.57       31.35     45.47 o 
   2   7  17       49.41       38.70     44.31 o 
   3   7  17     3756.60     4164.92    183.45 o 
   4   7  17     2491.27     2751.52    151.71 o 
   5   7  17      988.53     1061.21    102.75 o 
  -3   8  17      209.85      119.59     53.60 o 
  -2   8  17        0.61      -51.09     45.28 o 
  -1   8  17      102.25      179.38     61.15 o 
   0   8  17      163.12      119.40     50.31 o 
   1   8  17      300.94      362.83     77.79 o 
   2   8  17      671.46      665.10     83.21 o 
   3   8  17      263.32      245.37     60.96 o 
   4   8  17      325.12      331.68     66.37 o 
   5   8  17     1179.73     1293.81    111.46 o 
  -3   9  17     1377.59     1548.28    123.27 o 
  -2   9  17       82.92       69.66     48.18 o 
  -1   9  17      800.73      843.71     88.63 o 
   0   9  17      120.97       31.93     45.09 o 
   1   9  17     1287.91     1285.49    101.21 o 
   2   9  17      668.82      583.05     83.60 o 
   3   9  17        3.76       38.32     43.35 o 
   4   9  17       15.89       23.41     40.06 o 
   5   9  17      415.46      336.32     65.79 o 
  -2  10  17     1876.79     1888.27    142.23 o 
  -1  10  17       87.66       98.11     50.89 o 
   0  10  17      190.48      195.45     57.86 o 
   1  10  17      200.66      223.70     67.15 o 
   2  10  17        0.97      -20.13     34.83 o 
   3  10  17     2574.39     2676.44    138.17 o 
   4  10  17     1216.67     1267.30    101.98 o 
   5  10  17      366.37      378.51     75.66 o 
  -2  11  17      989.49      985.16    103.14 o 
  -1  11  17     1189.46     1258.59    101.21 o 
   0  11  17       87.22       91.34     47.02 o 
   1  11  17      149.37      153.84     60.57 o 
   2  11  17       87.16       31.74     37.73 o 
   3  11  17      166.17      115.91     57.86 o 
   4  11  17      119.78       99.27     57.09 o 
   5  11  17       53.18       34.64     35.61 o 
  -1  12  17     1265.26     1293.42    101.79 o 
   0  12  17     1515.54     1625.87    112.43 o 
   1  12  17      451.73      409.86     69.28 o 
   2  12  17     4066.05     4487.51   2618.58 o 
   3  12  17     1078.32     1116.36     93.47 o 
   4  12  17      186.33      143.78     55.92 o 
   0  13  17       58.69       54.76     45.47 o 
   2  13  17      504.40      525.96     71.60 o 
   3  13  17      640.48      659.48     74.31 o 
   0   4  18       65.84       53.02     52.83 o 
   1   4  18      582.55      481.84     86.89 o 
   2   4  18       30.51       -7.16     47.80 o 
  -1   5  18      767.18      831.32    103.92 o 
   0   5  18       71.96      112.62     71.99 o 
   1   5  18     1797.59     1968.58    135.65 o 
   2   5  18      291.90      225.63     74.70 o 
   3   5  18      231.49      251.18     66.18 o 
  -1   6  18       20.07       59.99     52.05 o 
   0   6  18       83.46       65.79     55.73 o 
   1   6  18      180.37      185.00     69.08 o 
   2   6  18      251.63      253.89     72.37 o 
   3   6  18     1030.26      902.73    107.40 o 
  -1   7  18      762.76      731.66     93.27 o 
   0   7  18      161.77      169.52     53.02 o 
   1   7  18       34.41       25.93     46.44 o 
   2   7  18      221.58      184.22     64.83 o 
   3   7  18        1.02       17.22     47.02 o 
   4   7  18       13.57       94.24     63.47 o 
  -1   8  18       14.10       13.93     47.41 o 
   0   8  18      266.68      286.01     71.79 o 
   1   8  18      386.98      404.63     76.63 o 
   2   8  18      151.49      157.32     72.57 o 
   3   8  18      520.94      444.30     79.15 o 
   4   8  18       32.41       11.03     46.83 o 
  -1   9  18      256.24      220.02     68.12 o 
   0   9  18      449.35      450.11     75.47 o 
   1   9  18     1109.85     1160.29    106.04 o 
   2   9  18        1.21       12.00     38.70 o 
   3   9  18     1357.65     1347.03    111.85 o 
   4   9  18      245.84      233.76     67.54 o 
  -1  10  18      124.07      140.10     71.02 o 
   0  10  18      829.79      832.68    101.59 o 
   1  10  18        8.82       40.64     44.70 o 
   2  10  18      292.49      297.04     64.63 o 
   3  10  18     1452.86     1517.70    115.53 o 
   0  11  18       70.29       23.03     44.51 o 
   1  11  18        0.39        4.45     36.19 o 
   2  11  18       85.44       70.24     40.44 o 
   3  11  18        7.92      -28.83     37.54 o 
                                                 
